# Supplementary material for: Flame-made ternary Pd-In2O3-ZrO2 catalyst with enhanced oxygen vacancy generation for CO2 hydrogenation to methanol
Source: Nat Commun. 2022 Sep 24;13:5610. doi: 10.1038/s41467-022-33391-w (PMC9509363; doi:10.1038/s41467-022-33391-w)
Supplement: Supplementary file 3 — Source Data [file 41467_2022_33391_MOESM3_ESM.xlsx]

## Sheet: Figure 2
Catalyst	STY / gMeOH h−1 gcat−1	SD
In2O3,FSP	0.17539	0.01352
5In2O3/t-ZrO2,WI	0.00395	0.000316228
5In2O3-t-ZrO2,CP	0.11828	0.00768
5In2O3/m-ZrO2,WI	0.2997	0.00416
5In2O3-ZrO2,FSP	0.35728	0.00405
075Pd-ZrO2,FSP	0.15153	0.01463
075Pd-In2O3,FSP	0.52629	0.03885
075Pd-In2O3,CP	0.9653	0.00811
075Pd-5In2O3/m-ZrO2,WI	0.71135	0.00811
075Pd-5In2O3-ZrO2,FSP	1.32248	0.03512

## Sheet: Figure 2_inset
5In2O3-ZrO2,FSP		075Pd-5In2O3-ZrO2,FSP
TOS / h	STY / gMeOH h−1 gcat−1	TOS / h	STY / gMeOH h−1 gcat−1
0	0.378	0	1.461
1	0.378	1	1.429
2	0.375	2	1.399
3	0.373	3	1.379
4	0.374	4	1.372
5	0.368	5	1.379
6	0.37	6	1.36
7	0.368	7	1.375
8	0.366	8	1.373
9	0.365	9	1.349
10	0.364	10	1.37
11	0.365	11	1.365
12	0.363	12	1.35
13	0.365	13	1.345
14	0.361	14	1.351
15	0.361	15	1.347
16	0.359	16	1.349
17	0.361	17	1.341
18	0.358	18	1.343
19	0.359	19	1.321
20	0.36	20	1.319
21	0.358	21	1.334
22	0.36	22	1.315
23	0.359	23	1.33
24	0.36	24	1.326
25	0.359	25	1.335
26	0.353	26	1.327
27	0.356	27	1.327
28	0.358	28	1.33
29	0.358	29	1.321
30	0.356	30	1.306
31	0.356	31	1.311
32	0.353	32	1.321
33	0.356	33	1.297
34	0.356	34	1.304
35	0.356	35	1.302
36	0.355	36	1.315
37	0.36	37	1.317
38	0.349	38	1.315
39	0.356	39	1.311
40	0.358	40	1.314
41	0.355	41	1.302
42	0.356	42	1.299
43	0.355	43	1.311
44	0.346	44	1.294
45	0.356	45	1.296
46	0.356	46	1.288
47	0.356	47	1.294
48	0.348	48	1.306
49	0.355	49	1.3
50	0.355	50	1.3

## Sheet: Figure 3a
5In2O3/t-ZrO2,WI					5In2O3-t-ZrO2,CP				5In2O3-ZrO2,FSP					075Pd-5In2O3-ZrO2,FSP
	Carrier	Fresh	50 h			Fresh	50 h			Fresh	5 h	50 h			Fresh	5 h	50 h
2θ / degree	Normalized intensity / arb. units	Normalized intensity / arb. units	Normalized intensity / arb. units		2θ / degree	Normalized intensity / arb. units	Normalized intensity / arb. units		2θ / degree	Normalized intensity / arb. units	Normalized intensity / arb. units	Normalized intensity / arb. units		2θ / degree	Normalized intensity / arb. units	Normalized intensity / arb. units	Normalized intensity / arb. units
10	0.01852	0.03672	0.03279		10	0.01481	0.01815		10	0.00484	0.01923	0.02226		10	0.0184	0.01293	0.02218
10.025	0.0166	0.02641	0.02404		10.025	0.0101	0.0059		10.02	0.0115	0.01268	0.02511		10.025	0.01835	0.02913	0.00422
10.05	0.01751	0.02871	0.00184		10.05	0.01124	0.01255		10.04	0.00573	0.00116	0.03295		10.05	0.02654	0.02271	0.01087
10.075	0.01006	0.03605	0.02721		10.075	0.01122	0.0079		10.06	0.00497	0.00496	0.02247		10.075	0.03126	0.03217	0.01246
10.1	0.0224	0.0235	0.0218		10.1	0	0.00874		10.08	0.00449	0.00253	0.02567		10.1	0.01744	0.03113	0.01481
10.125	0.01593	0.0072	0.01898		10.125	0.00179	0.01011		10.1	0.00681	0.006	0.0327		10.125	0.02124	0.018	0
10.15	0.01971	0.0269	0.01745		10.15	0.00961	0.00716		10.12	0.000550452	0.00745	0.02205		10.15	0.01001	0.02626	0.01469
10.175	0.02665	0.03525	0.0388		10.175	0.00335	0		10.14	0.00543	0.01414	0.02119		10.175	0.02181	0.02193	0.0139
10.2	0.02612	0.03579	0.01442		10.2	0.00604	0.01729		10.16	0.00725	0.01141	0.02943		10.2	0.02083	0.01933	0.01088
10.225	0.02105	0.02977	0.04444		10.225	0.00792	0.01284		10.18	0.00537	0.00388	0.02877		10.225	0.01505	0.03043	0.00836
10.25	0.02289	0.02454	0.02215		10.25	0.00861	0.01439		10.2	0.00434	0.000745521	0.03162		10.25	0.02158	0.02202	0.02231
10.275	0.02262	0.03121	0.00325		10.275	0.00776	0.01686		10.22	0.00504	0	0.02551		10.275	0.02734	0.02417	0.00894
10.3	0.02466	0.04039	0.00565		10.3	0.01517	0.01021		10.24	0.00747	0.01447	0.0238		10.3	0.021	0.02099	0.01822
10.325	0.01156	0.03696	0.00408		10.325	0.00953	0.0089		10.26	0.005	0.00677	0.02089		10.325	0	0.01949	0.01733
10.35	0.03484	0.04202	0.04072		10.35	0.01101	0.01437		10.28	0.00596	0.0173	0.02771		10.35	0.02505	0.0228	0.01938
10.375	0.02046	0.02736	0.02662		10.375	0.01087	0.01387		10.3	0.00241	0.00382	0.0287		10.375	0.01417	0.0268	0.02495
10.4	0.01419	0.04076	0.02618		10.4	0.00976	0.01139		10.32	0.00544	0.00618	0.02596		10.4	0.02368	0.02325	0.01787
10.425	0.02639	0.01934	0.01175		10.425	0.0122	0.01231		10.34	0.00642	0.00701	0.02549		10.425	0.01863	0.02167	0.01376
10.45	0.01933	0.02897	0.02437		10.45	0.01852	0.01638		10.36	0.00184	0.00588	0.01513		10.45	0.01355	0.02474	0.01629
10.475	0.02318	0.03764	0.01488		10.475	0.01228	0.01228		10.38	0.00593	0.01411	0.01792		10.475	0.00964	0.02457	0.00918
10.5	0.02799	0.02654	0.02228		10.5	0.01287	0.01274		10.4	0.00807	0.01942	0.01842		10.5	0.00864	0.02352	0.02355
10.525	0.03039	0.03522	0.02639		10.525	0.00869	0.01775		10.42	0.00573	0.02189	0.02245		10.525	0.01808	0.02238	0.00761
10.55	0.02941	0.03832	0.03892		10.55	0.0061	0.01554		10.44	0.00376	0.02264	0.01777		10.55	0.01077	0.02558	0.0097
10.575	0.02409	0.00783	0.0255		10.575	0.0141	0.01423		10.46	0.00877	0.02055	0.01699		10.575	0.01842	0.02722	0.01292
10.6	0.01482	0.01119	0.00553		10.6	0.01256	0.01367		10.48	0.00627	0.01615	0.02264		10.6	0.00898	0.02124	0.00323
10.625	0.02407	0.01754	0.02614		10.625	0.00487	0.0069		10.5	0.00476	0.0152	0.02588		10.625	0.02019	0.02171	0.00355
10.65	0.02583	0.02927	0.01957		10.65	0.00758	0.01497		10.52	0.00445	0.00932	0.02338		10.65	0.01407	0.02626	0.02405
10.675	0.03642	0.01456	0.01697		10.675	0.00961	0.02386		10.54	0.0084	0.01401	0.01662		10.675	0.02042	0.01288	0.01441
10.7	0.02316	0.01702	0.01791		10.7	0.00827	0.01158		10.56	0.00578	0.01518	0.025		10.7	0.02468	0.01698	0.01705
10.725	0.01453	0.02938	0.0158		10.725	0.01181	0.01015		10.58	0.00631	0.00955	0.01824		10.725	0.01489	0.02015	0.02152
10.75	0.02119	0.00851	0.02627		10.75	0.01438	0.01353		10.6	0.0034	0.01149	0.0228		10.75	0.01903	0.02486	0.0117
10.775	0.02843	0.03828	0.02634		10.775	0.00795	0.0222		10.62	0.00784	0.00886	0.02148		10.775	0.02116	0.01299	0.01492
10.8	0.02339	0.02136	0.00431		10.8	0.01471	0.0109		10.64	0.0081	0.00235	0.02481		10.8	0.00916	0.02696	0.0119
10.825	0.00858	0.03149	0.02139		10.825	0.01094	0.01711		10.66	0.00493	0.00281	0.03283		10.825	0.01977	0.02235	0.01914
10.85	0.01084	0.0209	0.00426		10.85	0.01161	0.01865		10.68	0.00527	0.00859	0.02374		10.85	0.02254	0.00787	0.00552
10.875	0.02078	0.03808	0.01535		10.875	0.01622	0.01428		10.7	0.00708	0.00457	0.02905		10.875	0.01691	0.01409	0.01431
10.9	0.01699	0.04514	0.01229		10.9	0.01053	0.0078		10.72	0.00315	0.01291	0.02374		10.9	0.01791	0.01527	0.0219
10.925	0.01021	0.03159	0.0106		10.925	0.01011	0.01515		10.74	0.00484	0.00462	0.02386		10.925	0.0239	0.01535	0.02359
10.95	0.02511	0.02747	0.01356		10.95	0.01182	0.01547		10.76	0.0051	0.0096	0.01787		10.95	0.02186	0.02459	0.02137
10.975	0.01939	0	0.01505		10.975	0.01683	0.01392		10.78	0.00535	0.00312	0.01683		10.975	0.01974	0.01051	0.01274
11	0.01562	0.05021	0.02402		11	0.01752	0.01088		10.8	0.00476	0.01763	0.02122		11	0.02583	0.02499	0.01519
11.025	0.02188	0.0243	0.00807		11.025	0.01215	0.01239		10.82	0.00626	0.01917	0.0148		11.025	0.0169	0.02304	0.02033
11.05	0.03161	0.0408	0.01661		11.05	0.0196	0.01789		10.84	0.01145	0.00499	0.01846		11.05	0.02376	0.01988	0.02059
11.075	0.03375	0.00906	0.01767		11.075	0.0159	0.01355		10.86	0.00639	0.00916	0.01137		11.075	0.01694	0.0145	0.02023
11.1	0.02829	0.00901	0.02972		11.1	0.00793	0.01021		10.88	0.00729	0.02008	0.01744		11.1	0.0199	0.01957	0.02207
11.125	0.02493	0.00491	0.0045		11.125	0.014	0.02156		10.9	0.00463	0.0182	0.01776		11.125	0.01289	0.02009	0.01767
11.15	0.03256	0.00832	0.01452		11.15	0.01265	0.02625		10.92	0.00556	0.00859	0.01562		11.15	0.01618	0.01184	0.01004
11.175	0.01028	0.03044	0.03712		11.175	0.01672	0.02191		10.94	0.00577	0.00476	0.01162		11.175	0.01664	0.01665	0.02141
11.2	0.03213	0.01812	0		11.2	0.01933	0.02055		10.96	0.00326	0.01201	0.00732		11.2	0.02203	0.02215	0.02274
11.225	0.04914	0.03905	0.01762		11.225	0.01229	0.01141		10.98	0.00755	0.01882	0.02446		11.225	0.02522	0.01148	0.01449
11.25	0.02013	0.01864	0.01042		11.25	0.02319	0.01285		11	0.00631	0.00765	0.01249		11.25	0.01777	0.02244	0.01358
11.275	0.02314	0.02908	0.0286		11.275	0.02152	0.02164		11.02	0.00686	0.00959	0.02982		11.275	0.02818	0.02577	0.02427
11.3	0.02444	0.01617	0.02616		11.3	0.01677	0.01939		11.04	0.00671	0.00419	0.01699		11.3	0.01579	0.01722	0.01724
11.325	0.03277	0.02553	0.0278		11.325	0.02103	0.02593		11.06	0.00331	0.01227	0.01893		11.325	0.01613	0.02666	0.0192
11.35	0.0271	0.01893	0.01708		11.35	0.01987	0.01819		11.08	0.00554	0.00942	0.01692		11.35	0.02571	0.02565	0.02331
11.375	0.03549	0.02651	0.00488		11.375	0.01967	0.02614		11.1	0.00601	0.0145	0.02022		11.375	0.01913	0.02121	0.02063
11.4	0.0294	0.03586	0.01524		11.4	0.01785	0.01472		11.12	0.00374	0.02004	0.01833		11.4	0.01929	0.02127	0.02228
11.425	0.02638	0.0183	0.02128		11.425	0.01858	0.01799		11.14	0.00907	0.00856	0.01131		11.425	0.02955	0.01564	0.02718
11.45	0.02285	0.0149	0.02336		11.45	0.01927	0.02716		11.16	0.00413	0.02294	0.01635		11.45	0.02528	0.01072	0.02037
11.475	0.03678	0.02198	0.02622		11.475	0.0213	0.0187		11.18	0.00255	0.0179	0.02126		11.475	0.03232	0.01989	0.02893
11.5	0.03743	0.01917	0.01582		11.5	0.01941	0.01484		11.2	0.00919	0.02395	0.01294		11.5	0.02093	0.02065	0.02317
11.525	0.03266	0.03696	0.01867		11.525	0.01498	0.01426		11.22	0.00826	0.01622	0.01903		11.525	0.01708	0.01542	0.0253
11.55	0.02132	0.03794	0.01777		11.55	0.01746	0.02115		11.24	0.00745	0.01162	0.01313		11.55	0.01247	0.02012	0.02472
11.575	0.03228	0.01808	0.02208		11.575	0.01823	0.02728		11.26	0.00794	0.01947	0.02205		11.575	0.01621	0.02503	0.02135
11.6	0.03756	0.04347	0.04361		11.6	0.02026	0.01833		11.28	0.00202	0.01127	0.01312		11.6	0.02524	0.01576	0.02768
11.625	0.01542	0.03586	0.01345		11.625	0.0204	0.024		11.3	0.00618	0.01461	0.00499		11.625	0.02546	0.01671	0.01846
11.65	0.03506	0.0274	0.02283		11.65	0.01809	0.02628		11.32	0.00731	0.00978	0.0099		11.65	0.01538	0.0177	0.02848
11.675	0.0184	0.0367	0.03278		11.675	0.01473	0.01806		11.34	0.00631	0.01536	0.02117		11.675	0.01827	0.01292	0.02205
11.7	0.03601	0.00382	0.03185		11.7	0.0157	0.02656		11.36	0.0045	0.01771	0.01292		11.7	0.01776	0.0201	0.02598
11.725	0.02942	0.01822	0.04201		11.725	0.01837	0.02055		11.38	0.00821	0.01684	0.02067		11.725	0.02084	0.01827	0.02873
11.75	0.03704	0.03059	0.03074		11.75	0.02125	0.02429		11.4	0.00794	0.01731	0.01007		11.75	0.02649	0.01954	0.02778
11.775	0.02904	0.04736	0.02558		11.775	0.01774	0.01052		11.42	0.00861	0.01246	0.01454		11.775	0.02643	0.01219	0.02037
11.8	0.0283	0.03743	0.01543		11.8	0.02174	0.02146		11.44	0.00428	0.01381	0.00943		11.8	0.02786	0.02418	0.02237
11.825	0.0252	0.03572	0.02906		11.825	0.02137	0.01594		11.46	0.01046	0.01554	0.01335		11.825	0.02147	0.01567	0.02653
11.85	0.04511	0.01898	0.03373		11.85	0.02201	0.02088		11.48	0.00636	0.01044	0.01028		11.85	0.02643	0.01891	0.0358
11.875	0.04092	0.03262	0.01176		11.875	0.02444	0.02038		11.5	0.00511	0.01583	0.02241		11.875	0.03325	0.0134	0.02394
11.9	0.03154	0.03064	0.02367		11.9	0.02104	0.02111		11.52	0.00277	0.02075	0.01742		11.9	0.01788	0.01026	0.02776
11.925	0.03629	0.02996	0.00984		11.925	0.01499	0.02133		11.54	0.00691	0.01339	0.01793		11.925	0.02524	0.02222	0.02343
11.95	0.03278	0.02273	0.03045		11.95	0.01892	0.02185		11.56	0.00772	0.02504	0.01591		11.95	0.0267	0.0153	0.0278
11.975	0.03684	0.00822	0.01536		11.975	0.01617	0.02597		11.58	0.00793	0.01639	0.01938		11.975	0.0212	0.01643	0.02046
12	0.0333	0.02301	0.00898		12	0.02059	0.01855		11.6	0.00819	0.02548	0.01525		12	0.02376	0.01018	0.02075
12.025	0.03087	0.02909	0.03082		12.025	0.02163	0.02196		11.62	0.0055	0.01231	0.01946		12.025	0.02208	0.01695	0.02288
12.05	0.02551	0.02433	0.0293		12.05	0.01706	0.01521		11.64	0.0048	0.01952	0.01354		12.05	0.02335	0.01577	0.02905
12.075	0.03866	0.00836	0.02324		12.075	0.0243	0.01984		11.66	0.00557	0.01719	0.01978		12.075	0.02273	0.01303	0.01769
12.1	0.02866	0.01156	0.01128		12.1	0.02539	0.01754		11.68	0.00834	0.01915	0.02226		12.1	0.02735	0.00638	0.02338
12.125	0.03846	0.02893	0.02639		12.125	0.01973	0.03043		11.7	0.00779	0.02266	0.01503		12.125	0.02055	0.01067	0.02215
12.15	0.03814	0.03617	0.02189		12.15	0.02639	0.01647		11.72	0.00565	0.01935	0.02146		12.15	0.03027	0.01554	0.01803
12.175	0.02924	0.02327	0.01739		12.175	0.0207	0.0253		11.74	0.00587	0.02457	0.01868		12.175	0.02283	0.01932	0.02769
12.2	0.02938	0.02573	0.02534		12.2	0.01514	0.01891		11.76	0.00845	0.01892	0.02053		12.2	0.01844	0.01922	0.02721
12.225	0.02198	0.02557	0.01221		12.225	0.0219	0.02946		11.78	0.00916	0.02082	0.02176		12.225	0.01564	0.02027	0.02884
12.25	0.02978	0.04065	0.01924		12.25	0.02076	0.02984		11.8	0.00761	0.01754	0.01706		12.25	0.02546	0.02255	0.01983
12.275	0.04944	0.02629	0.02037		12.275	0.02682	0.02648		11.82	0.00938	0.01801	0.01792		12.275	0.01752	0.02016	0.02296
12.3	0.04622	0.03874	0.00767		12.3	0.01772	0.0228		11.84	0.00725	0.01876	0.01834		12.3	0.02724	0.01543	0.02881
12.325	0.03417	0.01913	0.03916		12.325	0.02112	0.02402		11.86	0.00452	0.00976	0.00405		12.325	0.02337	0.02134	0.02188
12.35	0.0445	0.02418	0.01024		12.35	0.01866	0.01871		11.88	0.00883	0.02121	0.00768		12.35	0.01897	0.01254	0.01883
12.375	0.03978	0.03172	0.02585		12.375	0.0226	0.01736		11.9	0.00469	0.01212	0.01978		12.375	0.03027	0.01773	0.02246
12.4	0.02592	0.01568	0.01494		12.4	0.01983	0.02728		11.92	0.00697	0.01494	0.01784		12.4	0.02257	0.01685	0.02981
12.425	0.03679	0.05323	0.03088		12.425	0.0171	0.0136		11.94	0.00647	0.02756	0.00991		12.425	0.01304	0.01122	0.03182
12.45	0.04013	0.03348	0.03242		12.45	0.02213	0.02923		11.96	0.00877	0.02009	0.01051		12.45	0.02648	0.01118	0.01746
12.475	0.02785	0.01432	0.04449		12.475	0.02126	0.01615		11.98	0.00876	0.01382	0.01203		12.475	0.02004	0.01929	0.01466
12.5	0.02915	0.02351	0.02075		12.5	0.01829	0.0167		12	0.00773	0.02537	0.01318		12.5	0.01581	0.01853	0.02825
12.525	0.04087	0.03745	0.00777		12.525	0.02061	0.03094		12.02	0.00454	0.02619	0.01847		12.525	0.02783	0.01523	0.02169
12.55	0.04652	0.03174	0.04102		12.55	0.01818	0.02432		12.04	0.00613	0.02454	0.01436		12.55	0.01711	0.00984	0.01825
12.575	0.03509	0.03627	0.02678		12.575	0.0213	0.03538		12.06	0.00935	0.01704	0.0131		12.575	0.02433	0.00327	0.01329
12.6	0.04032	0.02567	0.02534		12.6	0.0172	0.02344		12.08	0.00485	0.02818	0.00479		12.6	0.01896	0.00666	0.03017
12.625	0.0402	0.02971	0.0248		12.625	0.01898	0.02677		12.1	0.00602	0.01587	0.02045		12.625	0.0181	0.01781	0.01776
12.65	0.04598	0.00921	0.00975		12.65	0.01559	0.02062		12.12	0.00643	0.01104	0.02406		12.65	0.02171	0.01331	0.01493
12.675	0.04447	0.02874	0.02145		12.675	0.02446	0.01222		12.14	0.00598	0.02291	0.02594		12.675	0.02447	0.01102	0.02416
12.7	0.03608	0.01383	0.01364		12.7	0.02144	0.01758		12.16	0.00665	0.02211	0.02566		12.7	0.02258	0.02328	0.01244
12.725	0.0302	0.0648	0.03201		12.725	0.02141	0.01963		12.18	0.00469	0.02041	0.02216		12.725	0.01773	0.01067	0.01481
12.75	0.02277	0.03761	0.03508		12.75	0.01694	0.0182		12.2	0.01071	0.02462	0.02379		12.75	0.02135	0.0169	0.0171
12.775	0.02334	0.03807	0.04052		12.775	0.01391	0.02909		12.22	0.00949	0.01519	0.02375		12.775	0.02177	0.01245	0.02641
12.8	0.03352	0.04316	0.03724		12.8	0.01379	0.01419		12.24	0.00339	0.01451	0.01642		12.8	0.00899	0.01002	0.01448
12.825	0.03117	0.03015	0.01434		12.825	0.02053	0.02345		12.26	0.00795	0.01938	0.02465		12.825	0.0182	0.01676	0.01561
12.85	0.03084	0.0325	0.03258		12.85	0.01609	0.02343		12.28	0.00475	0.02469	0.02214		12.85	0.03461	0.01693	0.01934
12.875	0.04634	0.03878	0.03494		12.875	0.01821	0.01033		12.3	0.00903	0.02377	0.0135		12.875	0.02523	0.01489	0.02704
12.9	0.03323	0.04148	0.03255		12.9	0.02525	0.01411		12.32	0.00535	0.01214	0.01494		12.9	0.01862	0.01387	0.02499
12.925	0.02787	0.05669	0.04262		12.925	0.01772	0.018		12.34	0.00257	0.01683	0.0241		12.925	0.02199	0.01111	0.01484
12.95	0.04401	0.04497	0.02242		12.95	0.01497	0.01754		12.36	0.00471	0.00286	0.01244		12.95	0.02493	0.01654	0.01639
12.975	0.02724	0.02158	0.03169		12.975	0.01879	0.01514		12.38	0.00481	0.01863	0.01579		12.975	0.01633	0.01306	0.01145
13	0.03295	0.03023	0.03314		13	0.01753	0.02009		12.4	0.00782	0.01814	0.01444		13	0.02395	0.01064	0.01408
13.025	0.03494	0.0259	0.03866		13.025	0.0176	0.01295		12.42	0.00612	0.02004	0.01001		13.025	0.01882	0.0134	0.02311
13.05	0.02301	0.03014	0.03908		13.05	0.02	0.0174		12.44	0.00322	0.02051	0.01292		13.05	0.01475	0.01001	0.02682
13.075	0.04003	0.03712	0.04267		13.075	0.01661	0.01512		12.46	0.00588	0.02569	0.01732		13.075	0.02581	0.01735	0.02325
13.1	0.0374	0.0316	0.04808		13.1	0.01816	0.02299		12.48	0.00491	0.02383	0.01474		13.1	0.02199	0.00573	0.01073
13.125	0.03122	0.02952	0.03217		13.125	0.02069	0.02171		12.5	0.00665	0.02691	0.01709		13.125	0.01714	0.02249	0.01779
13.15	0.03772	0.04853	0.03009		13.15	0.01413	0.02385		12.52	0.00424	0.0153	0.00956		13.15	0.0255	0.02017	0.01399
13.175	0.03436	0.0137	0.02302		13.175	0.01277	0.02045		12.54	0.00111	0.01942	0.00852		13.175	0.01695	0.01263	0.01907
13.2	0.0293	0.0364	0.03182		13.2	0.01642	0.01536		12.56	0.00454	0.01987	0		13.2	0.02188	0.02485	0.01313
13.225	0.03702	0.04791	0.03642		13.225	0.01382	0.02579		12.58	0.00876	0.00982	0.01014		13.225	0.02725	0.00819	0.02342
13.25	0.03601	0.06525	0.03637		13.25	0.01541	0.00445		12.6	0.00598	0.0203	0.01849		13.25	0.02726	0.01809	0.01443
13.275	0.02359	0.04197	0.01717		13.275	0.01867	0.01719		12.62	0.01052	0.01766	0.01936		13.275	0.02214	0.01369	0.01531
13.3	0.03236	0.02238	0.02982		13.3	0.01945	0.01995		12.64	0.01067	0.02453	0.02697		13.3	0.03404	0.00836	0.02247
13.325	0.02917	0.02793	0.02659		13.325	0.01921	0.01108		12.66	0.00618	0.02301	0.01962		13.325	0.02738	0.0172	0.02349
13.35	0.04271	0.04671	0.03266		13.35	0.01542	0.01815		12.68	0.00431	0.01399	0.01339		13.35	0.01841	0.02252	0.02087
13.375	0.03783	0.04404	0.04825		13.375	0.01301	0.00983		12.7	0.01056	0.02086	0.01061		13.375	0.02448	0.01486	0.02684
13.4	0.02664	0.05352	0.03914		13.4	0.01345	0.00725		12.72	0.00429	0.01843	0.01575		13.4	0.03515	0.0282	0.02253
13.425	0.03121	0.04728	0.04328		13.425	0.0133	0.02149		12.74	0.00412	0.01907	0.01705		13.425	0.03021	0.02198	0.01405
13.45	0.04792	0.0221	0.02033		13.45	0.02006	0.02563		12.76	0.00773	0.01094	0.0084		13.45	0.03327	0.02285	0.0233
13.475	0.04256	0.03135	0.04261		13.475	0.01778	0.01888		12.78	0.00424	0.02019	0.00878		13.475	0.03547	0.02873	0.02268
13.5	0.0486	0.0462	0.03394		13.5	0.01161	0.02322		12.8	0.00732	0.02262	0.0204		13.5	0.02564	0.02036	0.03553
13.525	0.04017	0.02686	0.0187		13.525	0.02141	0.02382		12.82	0.00846	0.02707	0.01274		13.525	0.03752	0.01991	0.03041
13.55	0.03497	0.03313	0.02975		13.55	0.01918	0.0172		12.84	0.00566	0.01451	0.00799		13.55	0.03032	0.01197	0.02632
13.575	0.03876	0.03822	0.03287		13.575	0.01557	0.02534		12.86	0.00983	0.01312	0.00503		13.575	0.02861	0.02752	0.01889
13.6	0.03697	0.03663	0.04256		13.6	0.01974	0.02233		12.88	0.00785	0.01756	0.0114		13.6	0.0293	0.02059	0.01952
13.625	0.04189	0.05268	0.03808		13.625	0.01653	0.0126		12.9	0.00497	0.01841	0.01363		13.625	0.02825	0.01761	0.02797
13.65	0.04666	0.05694	0.02068		13.65	0.01938	0.02393		12.92	0.000871846	0.01439	0.00733		13.65	0.02982	0.02065	0.02934
13.675	0.03696	0.04857	0.02992		13.675	0.01352	0.02342		12.94	0.00641	0.01171	0.01241		13.675	0.0337	0.01389	0.02027
13.7	0.03478	0.05259	0.04346		13.7	0.01625	0.02777		12.96	0.00602	0.02567	0.0097		13.7	0.02996	0.01774	0.01608
13.725	0.0436	0.03791	0.0621		13.725	0.01604	0.0211		12.98	0.00598	0.01085	0.01156		13.725	0.0343	0.02227	0.02643
13.75	0.04353	0.03943	0.02543		13.75	0.01561	0.02283		13	0.01072	0.02068	0.01095		13.75	0.04137	0.02061	0.02315
13.775	0.04823	0.01975	0.02627		13.775	0.01313	0.02451		13.02	0.00818	0.01575	0.0028		13.775	0.0357	0.02069	0.02149
13.8	0.05181	0.04998	0.04446		13.8	0.01377	0.02532		13.04	0.00878	0.02214	0.01603		13.8	0.02622	0.02076	0.02061
13.825	0.03946	0.03281	0.05051		13.825	0.01608	0.01566		13.06	0.00773	0.02553	0.00275		13.825	0.03239	0.02648	0.02721
13.85	0.04563	0.02969	0.04886		13.85	0.01788	0.02693		13.08	0.00895	0.01685	0.00498		13.85	0.02953	0.0132	0.04113
13.875	0.04623	0.05731	0.04097		13.875	0.01392	0.02008		13.1	0.00567	0.01784	0.01562		13.875	0.02949	0.01999	0.0327
13.9	0.0385	0.04526	0.03876		13.9	0.01824	0.01604		13.12	0.00943	0.01478	0.02001		13.9	0.02254	0.01438	0.02613
13.925	0.04023	0.05752	0.02656		13.925	0.01053	0.02539		13.14	0.00711	0.0088	0.02113		13.925	0.02846	0.01476	0.03233
13.95	0.03429	0.06489	0.02921		13.95	0.01566	0.03249		13.16	0.00552	0.02321	0.01348		13.95	0.03871	0.01726	0.02758
13.975	0.02981	0.0457	0.04093		13.975	0.01594	0.01992		13.18	0.00869	0.01461	0.00904		13.975	0.03401	0.0148	0.02697
14	0.04877	0.037	0.03689		14	0.01348	0.02454		13.2	0.00893	0.01912	0.01152		14	0.04298	0.02935	0.02801
14.025	0.04227	0.05521	0.04283		14.025	0.02135	0.02175		13.22	0.00943	0.00917	0.00788		14.025	0.03203	0.01765	0.03475
14.05	0.02858	0.04687	0.04128		14.05	0.0154	0.02686		13.24	0.01138	0.01675	0.00647		14.05	0.02046	0.01994	0.02126
14.075	0.04141	0.03769	0.03339		14.075	0.01439	0.02096		13.26	0.00896	0.02284	0.01766		14.075	0.03197	0.02626	0.02995
14.1	0.03241	0.04972	0.04771		14.1	0.01523	0.01693		13.28	0.01161	0.01694	0.01576		14.1	0.02237	0.02088	0.02315
14.125	0.03927	0.044	0.04367		14.125	0.01269	0.01676		13.3	0.0107	0.01531	0.01045		14.125	0.02988	0.02122	0.03254
14.15	0.04774	0.07759	0.02682		14.15	0.01383	0.01939		13.32	0.01013	0.02485	0.01584		14.15	0.02907	0.02882	0.02195
14.175	0.02768	0.04043	0.03615		14.175	0.01275	0.01954		13.34	0.01089	0.02562	0.00813		14.175	0.03394	0.01839	0.02246
14.2	0.03131	0.03328	0.03234		14.2	0.01556	0.01377		13.36	0.01014	0.02123	0.02538		14.2	0.03148	0.02077	0.02613
14.225	0.02645	0.05056	0.03248		14.225	0.0141	0.02388		13.38	0.00951	0.01519	0.01754		14.225	0.03489	0.02498	0.01962
14.25	0.03462	0.04556	0.04612		14.25	0.0114	0.01985		13.4	0.00518	0.02248	0.02416		14.25	0.03069	0.02074	0.02143
14.275	0.03656	0.04342	0.04037		14.275	0.01383	0.02013		13.42	0.01102	0.02596	0.0073		14.275	0.03331	0.01384	0.02646
14.3	0.05208	0.04605	0.04052		14.3	0.01579	0.01754		13.44	0.00697	0.01176	0.01522		14.3	0.02793	0.02475	0.02001
14.325	0.03786	0.05726	0.03148		14.325	0.01412	0.0261		13.46	0.00643	0.02356	0.01227		14.325	0.03481	0.01882	0.02082
14.35	0.04619	0.05024	0.03242		14.35	0.01194	0.02027		13.48	0.00988	0.02614	0.015		14.35	0.02554	0.01035	0.03053
14.375	0.02979	0.0462	0.03347		14.375	0.02479	0.02361		13.5	0.0077	0.02049	0.01279		14.375	0.03495	0.02766	0.02838
14.4	0.04598	0.05169	0.04574		14.4	0.02099	0.02793		13.52	0.00894	0.02675	0.01397		14.4	0.02107	0.02267	0.02763
14.425	0.03176	0.04051	0.01743		14.425	0.01109	0.01981		13.54	0.01129	0.02417	0.01195		14.425	0.03246	0.01844	0.02201
14.45	0.03534	0.05863	0.07027		14.45	0.01699	0.02078		13.56	0.01197	0.02324	0.01721		14.45	0.0322	0.01506	0.02148
14.475	0.04555	0.0328	0.04196		14.475	0.01469	0.01515		13.58	0.01057	0.02456	0.01037		14.475	0.0262	0.02131	0.02462
14.5	0.03191	0.04092	0.03145		14.5	0.01577	0.01855		13.6	0.00656	0.02738	0.01464		14.5	0.03331	0.02721	0.02037
14.525	0.03655	0.05238	0.03567		14.525	0.01556	0.0217		13.62	0.00965	0.01237	0.01849		14.525	0.02943	0.02112	0.01645
14.55	0.02348	0.03751	0.04453		14.55	0.01493	0.02803		13.64	0.0119	0.01842	0.01059		14.55	0.0301	0.01808	0.02076
14.575	0.03329	0.04956	0.04387		14.575	0.01751	0.02278		13.66	0.01363	0.02245	0.01116		14.575	0.03528	0.01517	0.01874
14.6	0.0288	0.04744	0.03743		14.6	0.00719	0.0217		13.68	0.01013	0.01509	0.02712		14.6	0.0221	0.02167	0.0195
14.625	0.0459	0.06486	0.03757		14.625	0.01869	0.02343		13.7	0.00753	0.02333	0.01997		14.625	0.02375	0.01978	0.01778
14.65	0.03389	0.04785	0.02875		14.65	0.01696	0.02951		13.72	0.00883	0.02609	0.01664		14.65	0.02339	0.01496	0.0182
14.675	0.04274	0.04192	0.03613		14.675	0.01356	0.02682		13.74	0.00858	0.02293	0.01666		14.675	0.03486	0.02643	0.02462
14.7	0.04376	0.051	0.04		14.7	0.01251	0.01416		13.76	0.01283	0.01971	0.01587		14.7	0.02999	0.02127	0.02542
14.725	0.03346	0.04841	0.01781		14.725	0.01539	0.02262		13.78	0.01249	0.01783	0.00859		14.725	0.03695	0.01213	0.02755
14.75	0.03536	0.04224	0.03369		14.75	0.01832	0.02354		13.8	0.01191	0.02165	0.01677		14.75	0.02676	0.02199	0.02059
14.775	0.04439	0.05848	0.03925		14.775	0.00848	0.02503		13.82	0.01295	0.0236	0.02055		14.775	0.02696	0.01666	0.02693
14.8	0.04412	0.0485	0.04505		14.8	0.01034	0.02688		13.84	0.01223	0.02144	0.01266		14.8	0.02932	0.02508	0.02059
14.825	0.03981	0.05378	0.03327		14.825	0.01173	0.02052		13.86	0.01155	0.02414	0.0149		14.825	0.02092	0.01657	0.02284
14.85	0.04819	0.05262	0.04416		14.85	0.01458	0.02058		13.88	0.01098	0.02318	0.01492		14.85	0.03037	0.01964	0.02568
14.875	0.03305	0.06243	0.05777		14.875	0.00846	0.02045		13.9	0.00974	0.02671	0.01642		14.875	0.03272	0.02115	0.0238
14.9	0.03198	0.05055	0.04021		14.9	0.0146	0.01708		13.92	0.00917	0.02005	0.02125		14.9	0.02296	0.02588	0.01565
14.925	0.03358	0.04261	0.04747		14.925	0.01493	0.02791		13.94	0.01194	0.02427	0.01324		14.925	0.02376	0.02238	0.0282
14.95	0.0351	0.04181	0.03309		14.95	0.01261	0.01807		13.96	0.0151	0.02788	0.01418		14.95	0.02245	0.01468	0.0312
14.975	0.04447	0.03315	0.04159		14.975	0.01491	0.01975		13.98	0.00864	0.02678	0.0134		14.975	0.03054	0.01877	0.02214
15	0.0274	0.0712	0.03015		15	0.00905	0.01963		14	0.00895	0.01444	0.02077		15	0.02876	0.02307	0.01652
15.025	0.01582	0.03502	0.03276		15.025	0.01374	0.02038		14.02	0.00947	0.03409	0.02011		15.025	0.03069	0.03654	0.02018
15.05	0.03287	0.05055	0.02019		15.05	0.01848	0.02175		14.04	0.01008	0.0222	0.02118		15.05	0.03191	0.02604	0.02125
15.075	0.02785	0.02737	0.02914		15.075	0.01237	0.01926		14.06	0.01077	0.02485	0.01477		15.075	0.03295	0.01987	0.02182
15.1	0.03262	0.02825	0.05055		15.1	0.01412	0.01746		14.08	0.0102	0.01791	0.01238		15.1	0.0167	0.02269	0.02194
15.125	0.02599	0.05676	0.0281		15.125	0.01019	0.01491		14.1	0.01023	0.02439	0.02019		15.125	0.03338	0.01079	0.01946
15.15	0.0449	0.02453	0.04362		15.15	0.01194	0.01573		14.12	0.00832	0.03072	0.01712		15.15	0.01694	0.01396	0.02329
15.175	0.0386	0.05316	0.03		15.175	0.01313	0.02084		14.14	0.0104	0.0333	0.00571		15.175	0.02963	0.02136	0.028
15.2	0.03803	0.05154	0.04699		15.2	0.00981	0.02913		14.16	0.01272	0.02862	0.01215		15.2	0.03626	0.01438	0.0332
15.225	0.02219	0.05981	0.04799		15.225	0.01613	0.01712		14.18	0.01436	0.0297	0.01421		15.225	0.02189	0.01775	0.02052
15.25	0.02138	0.04176	0.03312		15.25	0.01139	0.02081		14.2	0.01086	0.0266	0.02499		15.25	0.02668	0.02842	0.02395
15.275	0.0226	0.04288	0.04296		15.275	0.01383	0.02144		14.22	0.01006	0.02581	0.02056		15.275	0.02974	0.0231	0.01449
15.3	0.02617	0.02089	0.0435		15.3	0.01239	0.01928		14.24	0.0108	0.01874	0.01391		15.3	0.02538	0.01935	0.01428
15.325	0.02335	0.03679	0.02772		15.325	0.01287	0.0211		14.26	0.01103	0.02185	0.0161		15.325	0.02472	0.01522	0.01912
15.35	0.03387	0.06102	0.02962		15.35	0.01561	0.01619		14.28	0.01189	0.0186	0.01204		15.35	0.03037	0.02096	0.02395
15.375	0.04398	0.04762	0.00533		15.375	0.0134	0.02499		14.3	0.00531	0.02292	0.02597		15.375	0.02384	0.01836	0.02602
15.4	0.02597	0.04517	0.02117		15.4	0.00879	0.0176		14.32	0.00889	0.02155	0.01394		15.4	0.02577	0.016	0.02115
15.425	0.03948	0.04999	0.04164		15.425	0.01077	0.01743		14.34	0.00859	0.02482	0.01569		15.425	0.03311	0.02676	0.02656
15.45	0.02826	0.02658	0.03674		15.45	0.01014	0.01658		14.36	0.01003	0.01386	0.01597		15.45	0.0255	0.01893	0.0212
15.475	0.03345	0.03843	0.0359		15.475	0.01566	0.02282		14.38	0.01077	0.02553	0.0184		15.475	0.02424	0.01879	0.01038
15.5	0.03055	0.04825	0.02771		15.5	0.01312	0.02048		14.4	0.01241	0.01936	0.01719		15.5	0.0195	0.01966	0.02732
15.525	0.01513	0.03247	0.03005		15.525	0.0186	0.01502		14.42	0.00777	0.02099	0.01054		15.525	0.02459	0.02439	0.0227
15.55	0.03544	0.03229	0.03567		15.55	0.00824	0.02806		14.44	0.00981	0.0209	0.02256		15.55	0.02394	0.0259	0.0218
15.575	0.03279	0.06403	0.04197		15.575	0.00676	0.02142		14.46	0.00961	0.02148	0.02431		15.575	0.02888	0.02414	0.01536
15.6	0.02392	0.04027	0.03309		15.6	0.00998	0.0164		14.48	0.01301	0.02162	0.01167		15.6	0.02626	0.01546	0.02693
15.625	0.02451	0.04486	0.03577		15.625	0.01606	0.02172		14.5	0.01184	0.02917	0.0133		15.625	0.01433	0.00993	0.02091
15.65	0.02898	0.04456	0.04706		15.65	0.00934	0.01845		14.52	0.01026	0.02039	0.01401		15.65	0.0244	0.02611	0.02348
15.675	0.02512	0.04164	0.04191		15.675	0.01038	0.02171		14.54	0.00838	0.02922	0.02077		15.675	0.01812	0.02206	0.02142
15.7	0.02943	0.02765	0.05716		15.7	0.01019	0.02274		14.56	0.01337	0.01835	0.01573		15.7	0.0326	0.0209	0.02667
15.725	0.03148	0.03164	0.04782		15.725	0.01465	0.02146		14.58	0.00984	0.02755	0.00729		15.725	0.02336	0.01994	0.0278
15.75	0.01606	0.02837	0.03316		15.75	0.00981	0.0208		14.6	0.01191	0.01825	0.02086		15.75	0.02478	0.01835	0.01983
15.775	0.02377	0.04964	0.0458		15.775	0.01013	0.01131		14.62	0.00993	0.0139	0.01328		15.775	0.02592	0.01884	0.01918
15.8	0.03115	0.05161	0.03136		15.8	0.00687	0.02759		14.64	0.01209	0.01809	0.01319		15.8	0.02091	0.01665	0.02592
15.825	0.02973	0.05584	0.02395		15.825	0.01142	0.0214		14.66	0.00994	0.0192	0.0134		15.825	0.02464	0.02202	0.02461
15.85	0.02118	0.0278	0.04249		15.85	0.0167	0.01352		14.68	0.0116	0.02377	0.01807		15.85	0.02997	0.01521	0.02007
15.875	0.04506	0.05526	0.0251		15.875	0.02236	0.02371		14.7	0.01046	0.02759	0.01748		15.875	0.01876	0.02668	0.02078
15.9	0.02609	0.0365	0.03378		15.9	0.01697	0.02399		14.72	0.01102	0.02241	0.01727		15.9	0.0254	0.01648	0.02405
15.925	0.03461	0.04157	0.02636		15.925	0.00863	0.02615		14.74	0.01016	0.01926	0.02113		15.925	0.0297	0.02129	0.02757
15.95	0.03003	0.03247	0.0287		15.95	0.01096	0.02089		14.76	0.0098	0.02788	0.01584		15.95	0.02089	0.0197	0.02126
15.975	0.04454	0.04147	0.03942		15.975	0.01488	0.00916		14.78	0.01075	0.02518	0.01915		15.975	0.02848	0.02167	0.02908
16	0.02524	0.05059	0.04221		16	0.01162	0.02022		14.8	0.00914	0.02548	0.01338		16	0.03405	0.01813	0.02392
16.025	0.02851	0.04685	0.04443		16.025	0.01144	0.0192		14.82	0.01119	0.02345	0.01192		16.025	0.02242	0.01306	0.02401
16.05	0.02175	0.03834	0.03203		16.05	0.00997	0.01737		14.84	0.01273	0.03537	0.02376		16.05	0.02498	0.01537	0.02435
16.075	0.03496	0.05258	0.03176		16.075	0.01432	0.01399		14.86	0.00971	0.03072	0.01749		16.075	0.03177	0.0167	0.02267
16.1	0.02214	0.04312	0.0392		16.1	0.00965	0.0187		14.88	0.01083	0.01409	0.0166		16.1	0.02555	0.01998	0.02585
16.125	0.03696	0.04343	0.05695		16.125	0.01297	0.0208		14.9	0.01098	0.02346	0.01842		16.125	0.03154	0.02365	0.01933
16.15	0.03756	0.04303	0.03538		16.15	0.01104	0.02053		14.92	0.00939	0.02249	0.0145		16.15	0.03185	0.01751	0.02612
16.175	0.0342	0.04417	0.04067		16.175	0.0133	0.01565		14.94	0.00983	0.02496	0.01151		16.175	0.03118	0.01596	0.02269
16.2	0.02938	0.02565	0.03361		16.2	0.01201	0.01588		14.96	0.00866	0.02069	0.01056		16.2	0.02721	0.01699	0.02534
16.225	0.03572	0.05217	0.03187		16.225	0.01811	0.01954		14.98	0.01185	0.02174	0.01022		16.225	0.01925	0.02566	0.02547
16.25	0.03122	0.04378	0.03932		16.25	0.01153	0.02034		15	0.00929	0.01943	0.00945		16.25	0.03211	0.01417	0.02399
16.275	0.02826	0.03718	0.03033		16.275	0.01737	0.02368		15.02	0.00768	0.01711	0.0132		16.275	0.025	0.02203	0.02557
16.3	0.02199	0.03035	0.04504		16.3	0.00976	0.02155		15.04	0.00941	0.02176	0.02331		16.3	0.01676	0.02111	0.02243
16.325	0.01693	0.03209	0.04478		16.325	0.01185	0.01618		15.06	0.01072	0.01756	0.01834		16.325	0.03154	0.02218	0.02475
16.35	0.03539	0.05694	0.03614		16.35	0.00911	0.01841		15.08	0.00928	0.0142	0.02308		16.35	0.03157	0.02337	0.02359
16.375	0.03154	0.04783	0.03147		16.375	0.01419	0.01292		15.1	0.00978	0.01375	0.02843		16.375	0.02141	0.01944	0.0167
16.4	0.02867	0.03516	0.03179		16.4	0.01278	0.0304		15.12	0.01078	0.0202	0.01129		16.4	0.01928	0.01966	0.01798
16.425	0.02514	0.02082	0.01976		16.425	0.00667	0.01993		15.14	0.01071	0.01503	0.0222		16.425	0.03429	0.01902	0.02856
16.45	0.02428	0.04829	0.05204		16.45	0.01807	0.01892		15.16	0.01156	0.02028	0.01884		16.45	0.02183	0.0144	0.02356
16.475	0.03409	0.03859	0.05951		16.475	0.01055	0.01941		15.18	0.00868	0.02156	0.01647		16.475	0.0297	0.0195	0.02418
16.5	0.03089	0.05463	0.05451		16.5	0.01119	0.02557		15.2	0.00782	0.02951	0.01614		16.5	0.024	0.01326	0.01806
16.525	0.03165	0.03493	0.05178		16.525	0.00764	0.01528		15.22	0.00776	0.02719	0.01538		16.525	0.02187	0.0186	0.02946
16.55	0.03556	0.04453	0.05415		16.55	0.01212	0.02966		15.24	0.00806	0.02083	0.01246		16.55	0.0211	0.01275	0.03338
16.575	0.03647	0.05282	0.04123		16.575	0.01169	0.01894		15.26	0.00652	0.023	0.02022		16.575	0.03128	0.0186	0.02119
16.6	0.02947	0.02061	0.02944		16.6	0.01955	0.02603		15.28	0.00893	0.02496	0.01489		16.6	0.02515	0.02631	0.02069
16.625	0.02901	0.03415	0.03919		16.625	0.01122	0.02428		15.3	0.00877	0.0305	0.02309		16.625	0.02724	0.01999	0.02279
16.65	0.03445	0.05245	0.03795		16.65	0.01361	0.02459		15.32	0.00904	0.01867	0.0164		16.65	0.03075	0.01968	0.02811
16.675	0.03537	0.05145	0.04737		16.675	0.01383	0.01898		15.34	0.01064	0.02302	0.00884		16.675	0.02556	0.00805	0.02067
16.7	0.03111	0.03901	0.05021		16.7	0.01421	0.01729		15.36	0.00866	0.03006	0.01723		16.7	0.01839	0.01292	0.03111
16.725	0.03219	0.05195	0.05012		16.725	0.01062	0.01187		15.38	0.00985	0.0216	0.02518		16.725	0.01804	0.0202	0.03259
16.75	0.02607	0.05869	0.05682		16.75	0.00874	0.02077		15.4	0.0076	0.0201	0.01954		16.75	0.02352	0.01828	0.03113
16.775	0.02665	0.04519	0.05186		16.775	0.01032	0.03166		15.42	0.00764	0.02483	0.01353		16.775	0.01861	0.02623	0.02327
16.8	0.02837	0.06122	0.04248		16.8	0.01494	0.02381		15.44	0.00595	0.02378	0.01561		16.8	0.02084	0.02214	0.02735
16.825	0.0254	0.05307	0.04444		16.825	0.01105	0.02331		15.46	0.00924	0.02917	0.01053		16.825	0.03172	0.01834	0.02105
16.85	0.01669	0.04767	0.04844		16.85	0.0108	0.01528		15.48	0.00946	0.04079	0.01144		16.85	0.03066	0.02566	0.02137
16.875	0.02795	0.04393	0.04406		16.875	0.0099	0.02991		15.5	0.01011	0.02498	0.0207		16.875	0.02461	0.0208	0.02329
16.9	0.03816	0.05341	0.0491		16.9	0.01554	0.02026		15.52	0.00878	0.02618	0.02149		16.9	0.03107	0.02056	0.02253
16.925	0.02031	0.0654	0.04404		16.925	0.00948	0.02922		15.54	0.01144	0.01808	0.01634		16.925	0.02644	0.01951	0.0254
16.95	0.04344	0.06154	0.05747		16.95	0.01366	0.0215		15.56	0.00879	0.0261	0.01639		16.95	0.02603	0.02503	0.02555
16.975	0.03376	0.05077	0.04778		16.975	0.01584	0.00861		15.58	0.01007	0.02182	0.01712		16.975	0.0283	0.02059	0.02073
17	0.03919	0.04774	0.06575		17	0.01546	0.02443		15.6	0.01119	0.02452	0.01396		17	0.03113	0.013	0.02343
17.025	0.03168	0.04889	0.05708		17.025	0.01145	0.02686		15.62	0.01119	0.01979	0.01518		17.025	0.02264	0.02471	0.02502
17.05	0.02636	0.07075	0.05125		17.05	0.01516	0.01883		15.64	0.01052	0.02353	0.0174		17.05	0.0118	0.029	0.02545
17.075	0.03341	0.04735	0.06492		17.075	0.00739	0.02194		15.66	0.00765	0.02645	0.01967		17.075	0.01994	0.0189	0.02992
17.1	0.02638	0.05707	0.05604		17.1	0.00957	0.0164		15.68	0.01089	0.01955	0.0065		17.1	0.02644	0.01559	0.03072
17.125	0.02275	0.05189	0.05703		17.125	0.01948	0.025		15.7	0.01044	0.02022	0.01557		17.125	0.02353	0.02072	0.03573
17.15	0.02122	0.06113	0.05938		17.15	0.01269	0.01572		15.72	0.01136	0.01474	0.02187		17.15	0.03407	0.01749	0.02702
17.175	0.02689	0.05119	0.0623		17.175	0.01453	0.02288		15.74	0.00818	0.03084	0.01976		17.175	0.0328	0.02444	0.02929
17.2	0.02301	0.08067	0.05978		17.2	0.0165	0.0212		15.76	0.00856	0.02251	0.02025		17.2	0.03939	0.02961	0.03269
17.225	0.02738	0.02331	0.04639		17.225	0.01552	0.02407		15.78	0.00721	0.02632	0.01733		17.225	0.02168	0.03244	0.03678
17.25	0.02035	0.05089	0.04716		17.25	0.01142	0.02893		15.8	0.0101	0.02548	0.02907		17.25	0.02925	0.02671	0.03587
17.275	0.01994	0.05333	0.06619		17.275	0.01471	0.01517		15.82	0.01065	0.02832	0.02195		17.275	0.01971	0.03153	0.03533
17.3	0.03231	0.07769	0.07434		17.3	0.01415	0.02551		15.84	0.0101	0.02785	0.01911		17.3	0.03282	0.02566	0.02277
17.325	0.02543	0.08525	0.07173		17.325	0.00762	0.02489		15.86	0.01259	0.02529	0.01879		17.325	0.02178	0.03922	0.0362
17.35	0.04055	0.06755	0.05552		17.35	0.01642	0.02732		15.88	0.00759	0.02917	0.01724		17.35	0.02868	0.03305	0.02107
17.375	0.02696	0.07392	0.07275		17.375	0.01018	0.01568		15.9	0.01039	0.02772	0.01526		17.375	0.02887	0.02854	0.03395
17.4	0.0352	0.07814	0.05949		17.4	0.01646	0.0211		15.92	0.00969	0.01841	0.01822		17.4	0.03168	0.03501	0.02774
17.425	0.0322	0.06711	0.07151		17.425	0.01342	0.0122		15.94	0.01044	0.03173	0.01785		17.425	0.02754	0.03143	0.03546
17.45	0.01877	0.0668	0.07117		17.45	0.01663	0.02191		15.96	0.00957	0.02354	0.01692		17.45	0.03209	0.02886	0.02284
17.475	0.03	0.07733	0.0603		17.475	0.02107	0.02216		15.98	0.00795	0.02659	0.01296		17.475	0.02987	0.01696	0.0275
17.5	0.02352	0.0825	0.06122		17.5	0.01235	0.02578		16	0.00956	0.01697	0.0158		17.5	0.02765	0.02708	0.0319
17.525	0.00904	0.08267	0.05602		17.525	0.01333	0.01961		16.02	0.00984	0.02721	0.02334		17.525	0.02177	0.02154	0.03489
17.55	0.02528	0.06413	0.0557		17.55	0.01615	0.02715		16.04	0.01163	0.02298	0.02661		17.55	0.0257	0.02385	0.034
17.575	0.02615	0.08217	0.08189		17.575	0.0082	0.02011		16.06	0.01135	0.02722	0.01864		17.575	0.02508	0.02437	0.02621
17.6	0.03867	0.0678	0.0614		17.6	0.01806	0.02192		16.08	0.01124	0.03588	0.01474		17.6	0.02309	0.02626	0.01573
17.625	0.0275	0.08583	0.07264		17.625	0.01345	0.01967		16.1	0.01132	0.02813	0.01647		17.625	0.02627	0.01843	0.02959
17.65	0.02279	0.05633	0.05634		17.65	0.01383	0.02559		16.12	0.00936	0.03027	0.01518		17.65	0.03015	0.02022	0.02852
17.675	0.0248	0.05482	0.05274		17.675	0.01293	0.01132		16.14	0.00785	0.02402	0.01845		17.675	0.03046	0.02333	0.02018
17.7	0.02147	0.06141	0.06726		17.7	0.01373	0.01798		16.16	0.00904	0.0332	0.02525		17.7	0.01817	0.01953	0.02725
17.725	0.01579	0.04716	0.05482		17.725	0.01778	0.02141		16.18	0.00959	0.03593	0.01814		17.725	0.01561	0.01369	0.02656
17.75	0.02717	0.06578	0.05133		17.75	0.0153	0.02059		16.2	0.00915	0.0221	0.01203		17.75	0.02836	0.02379	0.02701
17.775	0.02319	0.04724	0.04853		17.775	0.01038	0.02283		16.22	0.00812	0.02813	0.01487		17.775	0.02651	0.02198	0.0249
17.8	0.02163	0.06598	0.04889		17.8	0.02105	0.02002		16.24	0.01176	0.02666	0.02285		17.8	0.02676	0.0225	0.02667
17.825	0.02517	0.05375	0.053		17.825	0.01357	0.02319		16.26	0.01002	0.02736	0.01605		17.825	0.0248	0.02179	0.0265
17.85	0.03582	0.04366	0.05857		17.85	0.01552	0.02131		16.28	0.01247	0.02469	0.0294		17.85	0.02411	0.01612	0.01885
17.875	0.01971	0.0487	0.06393		17.875	0.0159	0.03146		16.3	0.00779	0.01482	0.0236		17.875	0.01854	0.01617	0.02756
17.9	0.01718	0.04743	0.05908		17.9	0.01768	0.02236		16.32	0.00863	0.02698	0.0139		17.9	0.02325	0.01682	0.02911
17.925	0.01902	0.04818	0.04426		17.925	0.01178	0.02104		16.34	0.0118	0.0246	0.01996		17.925	0.02429	0.0226	0.03294
17.95	0.02555	0.03916	0.06457		17.95	0.01723	0.02651		16.36	0.01295	0.01316	0.01075		17.95	0.02984	0.0207	0.02176
17.975	0.02423	0.05921	0.04748		17.975	0.01248	0.01927		16.38	0.00942	0.03056	0.02002		17.975	0.0236	0.0171	0.02707
18	0.01782	0.04305	0.04909		18	0.01494	0.02218		16.4	0.01033	0.01701	0.02837		18	0.02074	0.01266	0.02176
18.025	0.02322	0.03022	0.05976		18.025	0.01672	0.01619		16.42	0.01142	0.01904	0.02238		18.025	0.01393	0.02285	0.02247
18.05	0.01584	0.02811	0.04357		18.05	0.01149	0.02614		16.44	0.01035	0.02138	0.01694		18.05	0.00891	0.02231	0.02649
18.075	0.01953	0.04804	0.05289		18.075	0.01592	0.02332		16.46	0.00913	0.03172	0.02084		18.075	0.01948	0.02092	0.02898
18.1	0.01862	0.0576	0.04701		18.1	0.01334	0.02312		16.48	0.00887	0.02738	0.02406		18.1	0.01943	0.01571	0.02849
18.125	0.02506	0.04287	0.05133		18.125	0.01362	0.02851		16.5	0.00809	0.02641	0.01998		18.125	0.02069	0.01911	0.01916
18.15	0.01372	0.03206	0.05021		18.15	0.01351	0.01946		16.52	0.00733	0.03608	0.0164		18.15	0.02172	0.02358	0.02258
18.175	0.02348	0.05366	0.03232		18.175	0.01213	0.03127		16.54	0.011	0.02371	0.01603		18.175	0.01814	0.02431	0.02837
18.2	0.01529	0.0581	0.044		18.2	0.01873	0.02104		16.56	0.00971	0.02011	0.0211		18.2	0.0163	0.01015	0.0246
18.225	0.01793	0.04431	0.05421		18.225	0.01384	0.02543		16.58	0.00708	0.0276	0.02234		18.225	0.01934	0.01538	0.02988
18.25	0.0222	0.04065	0.05603		18.25	0.01185	0.02989		16.6	0.01003	0.01732	0.01654		18.25	0.02262	0.02078	0.0316
18.275	0.02088	0.03187	0.03801		18.275	0.01259	0.02737		16.62	0.01055	0.02728	0.01203		18.275	0.01899	0.02156	0.0287
18.3	0.01641	0.02917	0.05921		18.3	0.01919	0.01277		16.64	0.00815	0.0212	0.01988		18.3	0.01408	0.01216	0.02207
18.325	0.02496	0.04433	0.05433		18.325	0.01433	0.01928		16.66	0.00905	0.02725	0.01512		18.325	0.01749	0.0162	0.0232
18.35	0.01135	0.03841	0.05863		18.35	0.01324	0.01644		16.68	0.00709	0.02004	0.02588		18.35	0.00878	0.02588	0.02425
18.375	0.01852	0.03713	0.06055		18.375	0.01833	0.02176		16.7	0.00781	0.03193	0.02273		18.375	0.01835	0.02344	0.02208
18.4	0.01333	0.02704	0.03912		18.4	0.01386	0.01818		16.72	0.00735	0.01917	0.0341		18.4	0.01005	0.02502	0.02726
18.425	0.01363	0.03911	0.05044		18.425	0.02207	0.02381		16.74	0.00693	0.02237	0.01741		18.425	0.02426	0.02267	0.01942
18.45	0.01304	0.02711	0.02776		18.45	0.0126	0.0166		16.76	0.0066	0.02901	0.02823		18.45	0.02198	0.01492	0.01761
18.475	0.01415	0.00678	0.06321		18.475	0.01202	0.02229		16.78	0.00934	0.02073	0.02292		18.475	0.02303	0.02461	0.02274
18.5	0.0214	0.03362	0.05899		18.5	0.01762	0.03252		16.8	0.00971	0.02864	0.02495		18.5	0.02314	0.02357	0.02526
18.525	0.01515	0.01138	0.05862		18.525	0.01506	0.02388		16.82	0.00761	0.02209	0.02465		18.525	0.01794	0.01103	0.02381
18.55	0.02095	0.02738	0.04498		18.55	0.01093	0.02813		16.84	0.00873	0.02527	0.01661		18.55	0.02284	0.01122	0.02021
18.575	0.01495	0.02801	0.05651		18.575	0.01627	0.0155		16.86	0.01011	0.0122	0.01902		18.575	0.01881	0.01019	0.03086
18.6	0.00644	0.02828	0.05884		18.6	0.01516	0.02367		16.88	0.0073	0.02962	0.02099		18.6	0.01666	0.01899	0.02829
18.625	0.01531	0.03464	0.05222		18.625	0.01994	0.01403		16.9	0.00614	0.02725	0.02087		18.625	0.01535	0.0208	0.02312
18.65	0.01585	0.03956	0.04775		18.65	0.01192	0.02954		16.92	0.00924	0.02893	0.02056		18.65	0.01907	0.02226	0.0219
18.675	0.01098	0.02197	0.06164		18.675	0.01145	0.02506		16.94	0.00706	0.02657	0.01994		18.675	0.02256	0.01818	0.02726
18.7	0.01848	0.03606	0.05069		18.7	0.01623	0.03198		16.96	0.00655	0.03462	0.02166		18.7	0.01575	0.02134	0.02208
18.725	0.01288	0.03348	0.05482		18.725	0.01695	0.02743		16.98	0.00938	0.02588	0.01925		18.725	0.02252	0.01709	0.02169
18.75	0.01188	0.01828	0.06824		18.75	0.01681	0.02363		17	0.00824	0.02269	0.02567		18.75	0.02172	0.015	0.02638
18.775	0.01049	0.02797	0.0634		18.775	0.02009	0.02008		17.02	0.00901	0.02085	0.02881		18.775	0.02408	0.01261	0.0262
18.8	0.0116	0.02563	0.04269		18.8	0.01539	0.02493		17.04	0.00921	0.0283	0.02967		18.8	0.02013	0.02304	0.02043
18.825	0.02499	0.02186	0.05507		18.825	0.0094	0.02679		17.06	0.01095	0.02474	0.03745		18.825	0.01826	0.01328	0.03235
18.85	0.02206	0.01713	0.05123		18.85	0.01729	0.02615		17.08	0.0094	0.02882	0.02496		18.85	0.02211	0.02863	0.02506
18.875	0.0129	0.03433	0.05385		18.875	0.01411	0.02464		17.1	0.00664	0.02181	0.02916		18.875	0.01586	0.02743	0.02041
18.9	0.01247	0.04951	0.04513		18.9	0.01495	0.01995		17.12	0.00804	0.0232	0.02321		18.9	0.0192	0.02264	0.02898
18.925	0.0295	0.05479	0.05035		18.925	0.01622	0.02635		17.14	0.00754	0.02623	0.02889		18.925	0.02418	0.02264	0.01793
18.95	0.03457	0.02709	0.05068		18.95	0.02363	0.02079		17.16	0.00781	0.01016	0.01392		18.95	0.01789	0.02026	0.02882
18.975	0.01886	0.02415	0.06064		18.975	0.01831	0.02331		17.18	0.00654	0.02496	0.02596		18.975	0.01277	0.02286	0.01971
19	0.02086	0.0217	0.05031		19	0.02051	0.02939		17.2	0.00884	0.03219	0.02508		19	0.01841	0.02142	0.02473
19.025	0.02406	0.01877	0.03759		19.025	0.01951	0.03023		17.22	0.00802	0.02998	0.02896		19.025	0.02335	0.02342	0.02826
19.05	0.01514	0.03622	0.04243		19.05	0.01521	0.03225		17.24	0.00801	0.0253	0.02592		19.05	0.01306	0.01736	0.02597
19.075	0.01277	0.03948	0.04828		19.075	0.01647	0.03508		17.26	0.01059	0.03336	0.02893		19.075	0.01518	0.02585	0.02405
19.1	0.01524	0.02691	0.05628		19.1	0.01674	0.03374		17.28	0.00576	0.02561	0.02712		19.1	0.01894	0.02157	0.0289
19.125	0.02063	0.04459	0.04806		19.125	0.01901	0.0246		17.3	0.00768	0.03097	0.03032		19.125	0.0164	0.0234	0.01583
19.15	0.02715	0.03845	0.04902		19.15	0.01479	0.02805		17.32	0.0075	0.02944	0.02523		19.15	0.02321	0.01688	0.02973
19.175	0.01628	0.03446	0.04827		19.175	0.01724	0.02894		17.34	0.01054	0.03225	0.03207		19.175	0.01142	0.02741	0.03054
19.2	0.01924	0.0344	0.04955		19.2	0.0149	0.03337		17.36	0.01165	0.03125	0.02865		19.2	0.01631	0.01572	0.02783
19.225	0.01622	0.01897	0.06295		19.225	0.01584	0.02086		17.38	0.0071	0.03331	0.03852		19.225	0.02335	0.02506	0.02579
19.25	0.01909	0.03618	0.04846		19.25	0.01811	0.02498		17.4	0.01014	0.02984	0.03658		19.25	0.01847	0.01141	0.02019
19.275	0.01097	0.04089	0.05334		19.275	0.01631	0.02554		17.42	0.00864	0.0367	0.03019		19.275	0.01974	0.02029	0.0196
19.3	0.02266	0.02761	0.05584		19.3	0.01875	0.02417		17.44	0.0105	0.02453	0.02998		19.3	0.02227	0.01313	0.02057
19.325	0.02505	0.02124	0.05413		19.325	0.02011	0.02809		17.46	0.00947	0.03656	0.03824		19.325	0.02143	0.01976	0.02014
19.35	0.02226	0.03	0.05071		19.35	0.01579	0.01575		17.48	0.00799	0.02672	0.02789		19.35	0.01922	0.02431	0.01983
19.375	0.02206	0.01923	0.05398		19.375	0.02057	0.02745		17.5	0.00932	0.03321	0.02848		19.375	0.01748	0.02304	0.02469
19.4	0.01458	0.02227	0.0357		19.4	0.01676	0.02408		17.52	0.00941	0.02524	0.02901		19.4	0.01485	0.02051	0.01665
19.425	0.01939	0.02651	0.04347		19.425	0.01769	0.02836		17.54	0.01099	0.02409	0.04208		19.425	0.01584	0.01899	0.03138
19.45	0.01684	0.02646	0.05804		19.45	0.01801	0.02093		17.56	0.01049	0.03073	0.03203		19.45	0.01875	0.02344	0.0191
19.475	0.01841	0.02177	0.05764		19.475	0.01996	0.02981		17.58	0.01081	0.02306	0.02273		19.475	0.02406	0.01878	0.02197
19.5	0.01448	0.02971	0.05609		19.5	0.01743	0.01552		17.6	0.01083	0.02985	0.03716		19.5	0.01415	0.02196	0.02753
19.525	0.00594	0.01561	0.03901		19.525	0.01865	0.01998		17.62	0.00787	0.0302	0.02575		19.525	0.0142	0.02879	0.01463
19.55	0.01899	0.02629	0.0464		19.55	0.017	0.01976		17.64	0.00944	0.02343	0.03072		19.55	0.02496	0.02539	0.02593
19.575	0.03026	0.02446	0.07032		19.575	0.01548	0.02277		17.66	0.00794	0.02393	0.02895		19.575	0.01552	0.0214	0.02104
19.6	0.02107	0.02442	0.05808		19.6	0.01409	0.02653		17.68	0.00925	0.0269	0.0328		19.6	0.02422	0.01575	0.02259
19.625	0.01463	0.02391	0.05138		19.625	0.01594	0.02325		17.7	0.00887	0.01653	0.02399		19.625	0.02117	0.01489	0.02477
19.65	0.02218	0.03626	0.06304		19.65	0.01574	0.02357		17.72	0.01075	0.02003	0.02444		19.65	0.01544	0.01449	0.02397
19.675	0.01291	0.03373	0.05666		19.675	0.01361	0.02913		17.74	0.00434	0.02562	0.02804		19.675	0.01357	0.02325	0.02586
19.7	0.0215	0.02774	0.04358		19.7	0.01699	0.02203		17.76	0.00794	0.01908	0.027		19.7	0.01212	0.02039	0.0339
19.725	0.00891	0.02413	0.05384		19.725	0.01405	0.03013		17.78	0.00791	0.02055	0.03307		19.725	0.02025	0.01163	0.02595
19.75	0.00392	0.04329	0.04823		19.75	0.01598	0.02092		17.8	0.01015	0.0197	0.02227		19.75	0.01439	0.01652	0.0185
19.775	0.01566	0.04445	0.0503		19.775	0.01905	0.02079		17.82	0.00753	0.02905	0.02457		19.775	0.01435	0.0237	0.02014
19.8	0.01923	0.01631	0.03424		19.8	0.0185	0.028		17.84	0.00474	0.01846	0.02717		19.8	0.01723	0.02175	0.01736
19.825	0.02215	0.03082	0.0457		19.825	0.0173	0.02861		17.86	0.00711	0.01918	0.01915		19.825	0.0186	0.02285	0.02289
19.85	0.02184	0.02913	0.04491		19.85	0.01067	0.02243		17.88	0.00926	0.02021	0.01971		19.85	0.01241	0.02166	0.02003
19.875	0.01353	0.02626	0.06836		19.875	0.01561	0.02976		17.9	0.01164	0.00647	0.03078		19.875	0.01417	0.02144	0.02832
19.9	0.02162	0.02112	0.03615		19.9	0.0171	0.02544		17.92	0.00717	0.01761	0.02936		19.9	0.02273	0.02791	0.01604
19.925	0.03044	0.03469	0.05187		19.925	0.01794	0.02846		17.94	0.0086	0.02681	0.03146		19.925	0.01791	0.01521	0.02628
19.95	0.01403	0.02467	0.04378		19.95	0.01685	0.02625		17.96	0.00668	0.02513	0.03115		19.95	0.0176	0.02248	0.02503
19.975	0.01557	0.02835	0.05109		19.975	0.01901	0.02322		17.98	0.00834	0.01589	0.02435		19.975	0.01837	0.02414	0.02762
20	0.00563	0.03883	0.04059		20	0.01711	0.02056		18	0.0063	0.02659	0.0291		20	0.01732	0.02135	0.02588
20.025	0.00724	0.02321	0.05501		20.025	0.012	0.01716		18.02	0.00854	0.03383	0.02477		20.025	0.01203	0.01524	0.01901
20.05	0.01848	0.03679	0.03238		20.05	0.01471	0.01798		18.04	0.01029	0.02422	0.02779		20.05	0.0184	0.01286	0.02219
20.075	0.01282	0.01987	0.04011		20.075	0.01302	0.01868		18.06	0.0075	0.0194	0.02494		20.075	0.01913	0.02079	0.02354
20.1	0.01807	0.02416	0.0511		20.1	0.01465	0.01856		18.08	0.00706	0.02065	0.0211		20.1	0.01065	0.02854	0.02333
20.125	0.00674	0.02834	0.0528		20.125	0.01723	0.02561		18.1	0.00952	0.0237	0.02417		20.125	0.01899	0.02432	0.02349
20.15	0.01506	0.0256	0.04779		20.15	0.02009	0.02579		18.12	0.00951	0.02038	0.02725		20.15	0.01324	0.02905	0.0353
20.175	0.01747	0.03038	0.0422		20.175	0.01706	0.02554		18.14	0.00887	0.01406	0.02463		20.175	0.02159	0.02079	0.02059
20.2	0.000960463	0.03468	0.04851		20.2	0.01506	0.02297		18.16	0.00322	0.01718	0.02214		20.2	0.01227	0.0213	0.02657
20.225	0.01719	0.02861	0.05299		20.225	0.01758	0.03068		18.18	0.006	0.01753	0.02738		20.225	0.01761	0.02143	0.02533
20.25	0.01928	0.01803	0.04262		20.25	0.01412	0.0212		18.2	0.0068	0.02043	0.02809		20.25	0.01374	0.01892	0.02524
20.275	0.01999	0.03163	0.05263		20.275	0.01292	0.01838		18.22	0.00721	0.02573	0.02183		20.275	0.02017	0.01945	0.02247
20.3	0.00978	0.03689	0.04383		20.3	0.01642	0.02117		18.24	0.00291	0.02526	0.0218		20.3	0.0194	0.02457	0.01928
20.325	0.00313	0.03858	0.04873		20.325	0.01756	0.026		18.26	0.00688	0.01939	0.02406		20.325	0.01441	0.02102	0.02155
20.35	0.00521	0.03456	0.04864		20.35	0.01811	0.0167		18.28	0.00892	0.02798	0.03008		20.35	0.01712	0.019	0.0246
20.375	0.0077	0.02065	0.05875		20.375	0.00897	0.02116		18.3	0.00722	0.01836	0.02047		20.375	0.01697	0.02384	0.02182
20.4	0	0.03283	0.05593		20.4	0.01771	0.02356		18.32	0.00957	0.02501	0.0234		20.4	0.02321	0.02329	0.01905
20.425	0.00515	0.04406	0.03804		20.425	0.01198	0.01849		18.34	0.00701	0.02034	0.02256		20.425	0.02259	0.02341	0.02032
20.45	0.01435	0.02325	0.03964		20.45	0.01403	0.0232		18.36	0.00698	0.01687	0.01584		20.45	0.02352	0.02052	0.02849
20.475	0.00584	0.0358	0.03715		20.475	0.01411	0.02081		18.38	0.00773	0.02815	0.02433		20.475	0.0142	0.01274	0.01815
20.5	0.01448	0.04656	0.03603		20.5	0.01457	0.01605		18.4	0.00751	0.02086	0.02218		20.5	0.01442	0.01756	0.02562
20.525	0.0084	0.04601	0.03785		20.525	0.01209	0.02636		18.42	0.00519	0.02286	0.02789		20.525	0.01375	0.01499	0.02259
20.55	0.01299	0.03116	0.04353		20.55	0.01456	0.02522		18.44	0.00658	0.01586	0.03254		20.55	0.01346	0.02064	0.02609
20.575	0.02074	0.01834	0.04807		20.575	0.0187	0.02364		18.46	0.01058	0.01771	0.02253		20.575	0.01448	0.0218	0.02305
20.6	0.01312	0.03351	0.05092		20.6	0.01272	0.02835		18.48	0.00625	0.02076	0.02582		20.6	0.01864	0.02401	0.02808
20.625	0.00996	0.02105	0.04526		20.625	0.0172	0.02347		18.5	0.01045	0.02043	0.03169		20.625	0.02337	0.02303	0.02517
20.65	0.01471	0.0292	0.04222		20.65	0.02066	0.02793		18.52	0.00661	0.02894	0.02601		20.65	0.02415	0.02333	0.02089
20.675	0.01454	0.04306	0.04178		20.675	0.01259	0.01633		18.54	0.00874	0.02682	0.02892		20.675	0.01286	0.01933	0.02302
20.7	0.01332	0.02894	0.04916		20.7	0.01519	0.01849		18.56	0.00535	0.01877	0.02163		20.7	0.02176	0.02327	0.02465
20.725	0.02059	0.03875	0.04963		20.725	0.01767	0.02252		18.58	0.00441	0.00736	0.0186		20.725	0.01577	0.01765	0.01917
20.75	0.02381	0.04273	0.04069		20.75	0.01144	0.02524		18.6	0.00317	0.01879	0.01773		20.75	0.01537	0.02102	0.02447
20.775	0.01855	0.03014	0.03901		20.775	0.01939	0.01987		18.62	0.00636	0.01734	0.0158		20.775	0.01093	0.01841	0.02486
20.8	0.01741	0.03829	0.04707		20.8	0.01559	0.0181		18.64	0.0039	0.02263	0.02216		20.8	0.02655	0.02238	0.03148
20.825	0.01021	0.03928	0.05015		20.825	0.01572	0.01896		18.66	0.00565	0.0172	0.03235		20.825	0.01515	0.01683	0.02583
20.85	0.00858	0.03158	0.0403		20.85	0.01163	0.01459		18.68	0.00356	0.02504	0.03018		20.85	0.01206	0.01879	0.01621
20.875	0.0165	0.05508	0.04248		20.875	0.01202	0.01905		18.7	0.00654	0.01272	0.02967		20.875	0.01757	0.01481	0.02236
20.9	0.01592	0.03355	0.04567		20.9	0.01352	0.02234		18.72	0.00785	0.02955	0.02818		20.9	0.01762	0.02071	0.01819
20.925	0.01317	0.04227	0.03401		20.925	0.01157	0.02401		18.74	0.00798	0.01723	0.02322		20.925	0.02026	0.01939	0.02558
20.95	0.0109	0.03515	0.04559		20.95	0.02281	0.02393		18.76	0.00532	0.02439	0.01932		20.95	0.02355	0.02134	0.02636
20.975	0.0083	0.03398	0.02329		20.975	0.01103	0.0294		18.78	0.00805	0.01926	0.02178		20.975	0.02224	0.01612	0.01979
21	0.02398	0.0259	0.04427		21	0.01591	0.01749		18.8	0.00717	0.01518	0.02368		21	0.01975	0.01721	0.02403
21.025	0.01233	0.03448	0.02934		21.025	0.01844	0.02091		18.82	0.0079	0.02159	0.02138		21.025	0.01974	0.02026	0.02604
21.05	0.00537	0.04283	0.04285		21.05	0.01234	0.01797		18.84	0.0062	0.0223	0.02644		21.05	0.01376	0.0219	0.02347
21.075	0.01377	0.04711	0.04003		21.075	0.01163	0.02394		18.86	0.0086	0.02227	0.02581		21.075	0.02061	0.02379	0.02014
21.1	0.00948	0.0514	0.04946		21.1	0.01142	0.01888		18.88	0.00969	0.02291	0.02171		21.1	0.01472	0.01461	0.02677
21.125	0.01108	0.03566	0.03237		21.125	0.01728	0.01825		18.9	0.00719	0.01957	0.02405		21.125	0.01141	0.01943	0.02682
21.15	0.02053	0.04791	0.02401		21.15	0.02076	0.02086		18.92	0.00785	0.0283	0.02293		21.15	0.02285	0.01364	0.02134
21.175	0.00799	0.04979	0.0331		21.175	0.01833	0.02209		18.94	0.00511	0.01815	0.01748		21.175	0.01831	0.02138	0.03196
21.2	0.01048	0.03236	0.02973		21.2	0.016	0.01829		18.96	0.00397	0.0262	0.02483		21.2	0.01565	0.01669	0.02449
21.225	0.00723	0.05173	0.03327		21.225	0.01469	0.02151		18.98	0.00364	0.0168	0.03038		21.225	0.01725	0.0159	0.02796
21.25	0.00293	0.03131	0.03919		21.25	0.01483	0.01821		19	0.00571	0.02073	0.02098		21.25	0.02177	0.02155	0.02804
21.275	0.00963	0.03209	0.03774		21.275	0.01484	0.02032		19.02	0.00906	0.02039	0.02524		21.275	0.01501	0.01147	0.02791
21.3	0.01883	0.03154	0.04525		21.3	0.0172	0.01526		19.04	0.00524	0.02454	0.02653		21.3	0.01951	0.015	0.02273
21.325	0.01347	0.02956	0.03541		21.325	0.01457	0.02385		19.06	0.00663	0.01581	0.02776		21.325	0.02105	0.01654	0.02193
21.35	0.00763	0.03411	0.0419		21.35	0.01514	0.02764		19.08	0.00849	0.02026	0.02368		21.35	0.01996	0.02453	0.02794
21.375	0.02499	0.04474	0.02436		21.375	0.01733	0.02103		19.1	0.00547	0.01722	0.0214		21.375	0.02248	0.01444	0.02275
21.4	0.02262	0.03415	0.04978		21.4	0.01645	0.01772		19.12	0.00382	0.01665	0.02127		21.4	0.02353	0.01878	0.02053
21.425	0.00958	0.03569	0.03326		21.425	0.01523	0.02562		19.14	0.00578	0.01841	0.02733		21.425	0.01768	0.00826	0.0248
21.45	0.01125	0.0408	0.03658		21.45	0.01759	0.01198		19.16	0.00768	0.02136	0.02511		21.45	0.01901	0.01637	0.02513
21.475	0.01033	0.05019	0.02505		21.475	0.01641	0.02306		19.18	0.00608	0.01764	0.02975		21.475	0.02272	0.01481	0.02219
21.5	0.00844	0.05492	0.03267		21.5	0.01505	0.01483		19.2	0.00436	0.01999	0.01727		21.5	0.02615	0.0174	0.02504
21.525	0.01051	0.03843	0.04959		21.525	0.01447	0.01794		19.22	0.0059	0.01949	0.02087		21.525	0.02027	0.01639	0.02552
21.55	0.01897	0.04326	0.0214		21.55	0.01662	0.01388		19.24	0.00739	0.02416	0.02427		21.55	0.0212	0.01491	0.0203
21.575	0.01594	0.0352	0.03061		21.575	0.01433	0.02222		19.26	0.00912	0.02157	0.01922		21.575	0.01597	0.01636	0.02309
21.6	0.01921	0.03773	0.02634		21.6	0.01187	0.01841		19.28	0.00748	0.02316	0.02127		21.6	0.02548	0.02523	0.02802
21.625	0.00971	0.03287	0.03737		21.625	0.01581	0.01853		19.3	0.00349	0.0318	0.03012		21.625	0.0215	0.01421	0.02005
21.65	0.01322	0.0474	0.03309		21.65	0.01292	0.01958		19.32	0.0078	0.02246	0.02512		21.65	0.02109	0.0132	0.02291
21.675	0.01924	0.0406	0.03596		21.675	0.01502	0.02393		19.34	0.00922	0.02023	0.02372		21.675	0.01297	0.0121	0.02014
21.7	0.01135	0.05713	0.03871		21.7	0.01435	0.01807		19.36	0.00689	0.03014	0.02546		21.7	0.02015	0.01516	0.02248
21.725	0.01849	0.0365	0.03886		21.725	0.01633	0.01912		19.38	0.00531	0.02275	0.02016		21.725	0.01827	0.01683	0.02207
21.75	0.02232	0.03635	0.04944		21.75	0.01596	0.01899		19.4	0.00786	0.02838	0.02976		21.75	0.01685	0.01556	0.02949
21.775	0.01822	0.0394	0.04675		21.775	0.02003	0.01674		19.42	0.00922	0.0257	0.01835		21.775	0.0188	0.01078	0.02356
21.8	0.0108	0.03957	0.03761		21.8	0.0124	0.02607		19.44	0.00708	0.01958	0.02467		21.8	0.01995	0.02025	0.0242
21.825	0.01066	0.03305	0.03459		21.825	0.01518	0.02687		19.46	0.00553	0.01847	0.02667		21.825	0.02649	0.0184	0.02214
21.85	0.01294	0.05762	0.0387		21.85	0.01639	0.01702		19.48	0.00869	0.02215	0.01933		21.85	0.02772	0.0084	0.02433
21.875	0.02007	0.05322	0.05109		21.875	0.0138	0.01627		19.5	0.00778	0.02082	0.02733		21.875	0.01748	0.01673	0.03326
21.9	0.02477	0.05131	0.04195		21.9	0.01406	0.02093		19.52	0.00652	0.029	0.02506		21.9	0.03017	0.02217	0.02343
21.925	0.00504	0.05808	0.03236		21.925	0.0215	0.01363		19.54	0.00702	0.01904	0.02156		21.925	0.02453	0.01727	0.02437
21.95	0.01152	0.069	0.04543		21.95	0.01647	0.02259		19.56	0.00474	0.0201	0.02375		21.95	0.02936	0.01296	0.02961
21.975	0.02114	0.04013	0.04071		21.975	0.01533	0.01865		19.58	0.00473	0.03067	0.02285		21.975	0.02301	0.01608	0.02957
22	0.02219	0.03911	0.03678		22	0.01226	0.024		19.6	0.00882	0.01734	0.0204		22	0.02564	0.01399	0.03175
22.025	0.02493	0.05035	0.02288		22.025	0.02038	0.01689		19.62	0.00458	0.0223	0.03105		22.025	0.01699	0.01146	0.03245
22.05	0.02363	0.03156	0.02439		22.05	0.01894	0.01831		19.64	0.00597	0.01953	0.02984		22.05	0.02196	0.01458	0.03009
22.075	0.01448	0.03206	0.03588		22.075	0.01313	0.02371		19.66	0.00606	0.0274	0.02048		22.075	0.01725	0.01469	0.02839
22.1	0.01075	0.05243	0.03445		22.1	0.01698	0.02146		19.68	0.0051	0.01474	0.02854		22.1	0.01753	0.02215	0.02719
22.125	0.01381	0.05576	0.04355		22.125	0.02143	0.01403		19.7	0.00699	0.01624	0.01917		22.125	0.02734	0.0184	0.02954
22.15	0.0129	0.05288	0.03657		22.15	0.01674	0.02791		19.72	0.00498	0.01062	0.03279		22.15	0.02335	0.02458	0.02499
22.175	0.01838	0.06023	0.03638		22.175	0.02041	0.0231		19.74	0.00558	0.02831	0.0254		22.175	0.03062	0.01524	0.02949
22.2	0.03169	0.05459	0.03586		22.2	0.01866	0.02588		19.76	0.0057	0.01781	0.02488		22.2	0.01549	0.01192	0.02536
22.225	0.02601	0.05251	0.02468		22.225	0.02221	0.02176		19.78	0.00537	0.0295	0.02151		22.225	0.01962	0.01552	0.02544
22.25	0.03229	0.03875	0.03538		22.25	0.0135	0.02703		19.8	0.00507	0.02597	0.01888		22.25	0.01567	0.01463	0.02626
22.275	0.02361	0.05094	0.03689		22.275	0.01866	0.01985		19.82	0.00883	0.01795	0.02058		22.275	0.02642	0.01471	0.02825
22.3	0.01258	0.04203	0.03342		22.3	0.01576	0.02314		19.84	0.00762	0.01727	0.02413		22.3	0.02971	0.01462	0.02602
22.325	0.01578	0.03848	0.0295		22.325	0.01802	0.02405		19.86	0.0094	0.02131	0.02409		22.325	0.02552	0.02357	0.02655
22.35	0.01389	0.04539	0.02988		22.35	0.01797	0.0178		19.88	0.00459	0.02197	0.02517		22.35	0.01936	0.0195	0.03572
22.375	0.02711	0.0311	0.03582		22.375	0.01844	0.02102		19.9	0.00793	0.02653	0.03175		22.375	0.0132	0.01581	0.02697
22.4	0.02634	0.04943	0.03983		22.4	0.01899	0.02629		19.92	0.00612	0.01371	0.02684		22.4	0.02781	0.01357	0.02651
22.425	0.01563	0.05477	0.03512		22.425	0.01945	0.0277		19.94	0.00418	0.02074	0.0307		22.425	0.01554	0.0109	0.02684
22.45	0.01333	0.05057	0.03324		22.45	0.02188	0.01747		19.96	0.00833	0.01548	0.02696		22.45	0.02362	0.01006	0.02552
22.475	0.01102	0.05172	0.0292		22.475	0.0188	0.02566		19.98	0.00435	0.02827	0.03372		22.475	0.02559	0.02178	0.02875
22.5	0.01404	0.04797	0.01633		22.5	0.01503	0.0262		20	0.00532	0.01184	0.02485		22.5	0.02314	0.01903	0.02801
22.525	0.02839	0.06054	0.04267		22.525	0.01967	0.02798		20.02	0.00317	0.0134	0.03211		22.525	0.02093	0.02413	0.01958
22.55	0.02551	0.06107	0.03648		22.55	0.0159	0.02428		20.04	0.00551	0.01727	0.03103		22.55	0.02473	0.01082	0.03144
22.575	0.02295	0.0542	0.0397		22.575	0.02114	0.02238		20.06	0.00634	0.02729	0.02315		22.575	0.01514	0.01452	0.02496
22.6	0.02363	0.0447	0.04031		22.6	0.01617	0.01992		20.08	0.00422	0.01918	0.03078		22.6	0.02205	0.01496	0.02855
22.625	0.03013	0.04639	0.03503		22.625	0.01671	0.01927		20.1	0.00409	0.02702	0.03019		22.625	0.01763	0.01969	0.03438
22.65	0.0177	0.0607	0.03837		22.65	0.01998	0.03543		20.12	0.00556	0.01718	0.02509		22.65	0.01462	0.01665	0.02381
22.675	0.02622	0.0382	0.03445		22.675	0.02018	0.02755		20.14	0.0069	0.01858	0.02252		22.675	0.01903	0.01119	0.02588
22.7	0.02349	0.02998	0.03744		22.7	0.02285	0.01799		20.16	0.00461	0.0211	0.0197		22.7	0.02293	0.01757	0.02472
22.725	0.02319	0.03498	0.03228		22.725	0.02364	0.0225		20.18	0.00589	0.0165	0.02974		22.725	0.01964	0.01433	0.02138
22.75	0.02685	0.04247	0.0491		22.75	0.01939	0.02565		20.2	0.00374	0.01751	0.02445		22.75	0.02626	0.02003	0.028
22.775	0.02469	0.04519	0.04314		22.775	0.01488	0.02138		20.22	0.00989	0.02557	0.02312		22.775	0.02926	0.02162	0.02854
22.8	0.02552	0.04754	0.03084		22.8	0.01926	0.02196		20.24	0.00836	0.02426	0.02598		22.8	0.01047	0.01796	0.0311
22.825	0.02392	0.05859	0.04052		22.825	0.01585	0.02472		20.26	0.00592	0.02738	0.01933		22.825	0.01169	0.01599	0.02334
22.85	0.02135	0.03639	0.03298		22.85	0.01386	0.01808		20.28	0.00524	0.01325	0.0311		22.85	0.01906	0.01245	0.03235
22.875	0.01596	0.03884	0.03768		22.875	0.0196	0.02757		20.3	0.00498	0.01412	0.02815		22.875	0.02268	0.021	0.03587
22.9	0.02147	0.04522	0.03727		22.9	0.01337	0.02311		20.32	0.00338	0.01947	0.02051		22.9	0.02051	0.01788	0.0281
22.925	0.01906	0.04004	0.04265		22.925	0.01411	0.01565		20.34	0.00695	0.02154	0.02641		22.925	0.0183	0.01274	0.0227
22.95	0.02773	0.04153	0.03703		22.95	0.01719	0.02345		20.36	0.00569	0.0209	0.02358		22.95	0.02568	0.01455	0.02361
22.975	0.02629	0.06504	0.061		22.975	0.01728	0.01799		20.38	0.00667	0.01419	0.02521		22.975	0.02737	0.01008	0.02775
23	0.0238	0.04484	0.04552		23	0.02361	0.01383		20.4	0.00622	0.03259	0.02171		23	0.02285	0.02377	0.02536
23.025	0.02988	0.05441	0.03741		23.025	0.01712	0.01609		20.42	0.00693	0.01479	0.03236		23.025	0.02478	0.01608	0.02672
23.05	0.02399	0.05671	0.04562		23.05	0.02143	0.0232		20.44	0.00557	0.00966	0.03021		23.05	0.01839	0.01678	0.02396
23.075	0.03209	0.05292	0.04001		23.075	0.01686	0.0219		20.46	0.00495	0.02708	0.028		23.075	0.00946	0.01529	0.0195
23.1	0.01464	0.0483	0.04471		23.1	0.01707	0.02085		20.48	0.00439	0.0224	0.02388		23.1	0.01326	0.01388	0.02641
23.125	0.01401	0.05524	0.06312		23.125	0.02095	0.02217		20.5	0.0054	0.01584	0.02395		23.125	0.01974	0.01433	0.0177
23.15	0.012	0.05549	0.05105		23.15	0.01621	0.01788		20.52	0	0.01798	0.01865		23.15	0.02068	0.01526	0.02543
23.175	0.01929	0.06325	0.04101		23.175	0.01731	0.02716		20.54	0.00582	0.03345	0.02664		23.175	0.01683	0.01669	0.02547
23.2	0.02456	0.06028	0.04492		23.2	0.01884	0.01832		20.56	0.00547	0.02315	0.02788		23.2	0.01678	0.01779	0.02411
23.225	0.03274	0.0622	0.05166		23.225	0.02045	0.01471		20.58	0.00601	0.02634	0.01986		23.225	0.01213	0.01608	0.02949
23.25	0.02435	0.05946	0.03868		23.25	0.02116	0.03121		20.6	0.00532	0.01986	0.0271		23.25	0.0172	0.01531	0.02706
23.275	0.02331	0.04267	0.06094		23.275	0.01691	0.02224		20.62	0.00573	0.01871	0.0255		23.275	0.01663	0.01344	0.03474
23.3	0.03076	0.06769	0.06349		23.3	0.01749	0.02118		20.64	0.00473	0.02242	0.02396		23.3	0.01748	0.02488	0.03062
23.325	0.02196	0.06625	0.05833		23.325	0.01662	0.01594		20.66	0.00517	0.01931	0.02508		23.325	0.01912	0.02102	0.02814
23.35	0.01293	0.05934	0.05702		23.35	0.02117	0.017		20.68	0.00277	0.01981	0.02174		23.35	0.02269	0.02377	0.02505
23.375	0.02701	0.0591	0.06626		23.375	0.01755	0.02733		20.7	0.00795	0.02075	0.02688		23.375	0.02053	0.0219	0.02844
23.4	0.02662	0.06707	0.07708		23.4	0.01475	0.0181		20.72	0.0089	0.01989	0.03213		23.4	0.02349	0.01888	0.02968
23.425	0.01322	0.06896	0.07135		23.425	0.01537	0.01753		20.74	0.00776	0.01941	0.02842		23.425	0.01592	0.02197	0.02634
23.45	0.01485	0.07348	0.06959		23.45	0.01816	0.0258		20.76	0.00441	0.01511	0.02786		23.45	0.01977	0.01255	0.03068
23.475	0.02514	0.06477	0.08506		23.475	0.01975	0.02884		20.78	0.00638	0.02063	0.02811		23.475	0.01958	0.0097	0.02064
23.5	0.02928	0.07786	0.08863		23.5	0.01908	0.02571		20.8	0.00476	0.02314	0.02353		23.5	0.01667	0.02272	0.02668
23.525	0.0255	0.08571	0.08302		23.525	0.01725	0.0199		20.82	0.00527	0.01809	0.0289		23.525	0.02846	0.02522	0.02817
23.55	0.02439	0.1094	0.09214		23.55	0.0135	0.0248		20.84	0.00556	0.02263	0.02525		23.55	0.02188	0.02017	0.03296
23.575	0.01479	0.09914	0.08721		23.575	0.02059	0.02696		20.86	0.0033	0.01863	0.02987		23.575	0.02174	0.02886	0.03139
23.6	0.02807	0.1114	0.09542		23.6	0.01517	0.02788		20.88	0.00483	0.01651	0.02961		23.6	0.0261	0.0345	0.03102
23.625	0.03133	0.10186	0.0948		23.625	0.01731	0.02032		20.9	0.00397	0.01708	0.02503		23.625	0.0254	0.02461	0.03144
23.65	0.02585	0.10923	0.1046		23.65	0.01586	0.02808		20.92	0.00529	0.01899	0.02668		23.65	0.02915	0.02414	0.03516
23.675	0.02184	0.13054	0.11361		23.675	0.01406	0.02494		20.94	0.00538	0.02144	0.02716		23.675	0.03159	0.03101	0.03301
23.7	0.02534	0.13505	0.12443		23.7	0.01376	0.02753		20.96	0.00476	0.02958	0.02318		23.7	0.03164	0.02188	0.03789
23.725	0.02877	0.14159	0.13299		23.725	0.01679	0.01604		20.98	0.00542	0.03779	0.0299		23.725	0.03746	0.0187	0.03144
23.75	0.03187	0.14337	0.13429		23.75	0.01789	0.02928		21	0.00414	0.02697	0.02747		23.75	0.03182	0.03846	0.04148
23.775	0.01743	0.13991	0.13786		23.775	0.01592	0.01717		21.02	0.00229	0.01952	0.0275		23.775	0.02858	0.03587	0.04404
23.8	0.02199	0.16528	0.14233		23.8	0.01737	0.01434		21.04	0.00804	0.02698	0.03187		23.8	0.03393	0.04117	0.0352
23.825	0.02736	0.15038	0.16279		23.825	0.01647	0.01606		21.06	0.00704	0.01946	0.02541		23.825	0.036	0.03259	0.03788
23.85	0.02545	0.17027	0.16047		23.85	0.02094	0.01578		21.08	0.0014	0.02085	0.03595		23.85	0.04055	0.03429	0.03974
23.875	0.02403	0.18099	0.17163		23.875	0.01812	0.02889		21.1	0.00472	0.01588	0.0298		23.875	0.04173	0.03763	0.03759
23.9	0.02706	0.19327	0.18778		23.9	0.02106	0.0245		21.12	0.00259	0.02154	0.02383		23.9	0.03919	0.0361	0.0411
23.925	0.03147	0.17314	0.18466		23.925	0.01627	0.02578		21.14	0.00593	0.02159	0.02892		23.925	0.03373	0.04364	0.03808
23.95	0.02545	0.2065	0.19446		23.95	0.02014	0.01473		21.16	0.00591	0.01638	0.02944		23.95	0.0428	0.03931	0.04952
23.975	0.03455	0.22128	0.21288		23.975	0.01864	0.02086		21.18	0.00741	0.0234	0.0286		23.975	0.03678	0.04694	0.04456
24	0.03023	0.21391	0.2203		24	0.01671	0.02507		21.2	0.00415	0.01894	0.03133		24	0.04965	0.0418	0.04501
24.025	0.02922	0.22405	0.21571		24.025	0.0214	0.01994		21.22	0.00636	0.01441	0.02387		24.025	0.04913	0.05219	0.03918
24.05	0.03477	0.20608	0.21588		24.05	0.01593	0.02184		21.24	0.00578	0.02464	0.02902		24.05	0.04622	0.04416	0.04917
24.075	0.02358	0.21599	0.20132		24.075	0.01955	0.02947		21.26	0.00502	0.02221	0.02792		24.075	0.03794	0.04148	0.04879
24.1	0.02969	0.22102	0.21917		24.1	0.0215	0.02714		21.28	0.00307	0.02585	0.02416		24.1	0.04499	0.04453	0.04598
24.125	0.03653	0.21568	0.21538		24.125	0.01842	0.02823		21.3	0.00358	0.01637	0.02855		24.125	0.03991	0.04461	0.04188
24.15	0.01872	0.21166	0.21272		24.15	0.01901	0.0231		21.32	0.00368	0.01978	0.02386		24.15	0.04592	0.0356	0.042
24.175	0.03486	0.22873	0.21878		24.175	0.02148	0.03068		21.34	0.00348	0.0163	0.02454		24.175	0.03821	0.03585	0.04385
24.2	0.02069	0.22139	0.20025		24.2	0.01917	0.02193		21.36	0.00417	0.02488	0.03016		24.2	0.04352	0.04695	0.04425
24.225	0.02867	0.22441	0.20722		24.225	0.02049	0.02502		21.38	0.00624	0.02289	0.02169		24.225	0.03755	0.04334	0.04313
24.25	0.02185	0.21611	0.20252		24.25	0.01275	0.02587		21.4	0.005	0.02525	0.03096		24.25	0.04172	0.04591	0.04254
24.275	0.02878	0.21068	0.2181		24.275	0.01232	0.01912		21.42	0.00512	0.02484	0.02965		24.275	0.03481	0.04026	0.03885
24.3	0.02382	0.19835	0.21136		24.3	0.01176	0.02072		21.44	0.00727	0.02929	0.02482		24.3	0.04458	0.04029	0.03533
24.325	0.03188	0.19602	0.19125		24.325	0.0121	0.0177		21.46	0.00595	0.01816	0.02685		24.325	0.04317	0.04328	0.03804
24.35	0.02005	0.19537	0.19256		24.35	0.01359	0.02098		21.48	0.00452	0.02037	0.02467		24.35	0.04105	0.04352	0.03981
24.375	0.04162	0.19519	0.18525		24.375	0.01717	0.01934		21.5	0.0031	0.01793	0.03175		24.375	0.03672	0.04512	0.03827
24.4	0.03326	0.1893	0.17556		24.4	0.01473	0.01471		21.52	0.00649	0.01541	0.02858		24.4	0.03799	0.03912	0.0511
24.425	0.02451	0.15923	0.1933		24.425	0.01579	0.02129		21.54	0.00447	0.02331	0.02355		24.425	0.03526	0.03686	0.04245
24.45	0.02715	0.1593	0.16911		24.45	0.01912	0.02333		21.56	0.00496	0.01757	0.02785		24.45	0.03868	0.04236	0.04219
24.475	0.02874	0.15449	0.17302		24.475	0.01937	0.0253		21.58	0.00524	0.01902	0.02726		24.475	0.04398	0.03271	0.04234
24.5	0.02038	0.14814	0.16787		24.5	0.01454	0.0259		21.6	0.00289	0.01447	0.03236		24.5	0.0366	0.03358	0.03765
24.525	0.0307	0.16442	0.17597		24.525	0.01091	0.02538		21.62	0.00575	0.01855	0.02824		24.525	0.03302	0.03572	0.03743
24.55	0.02444	0.14128	0.15461		24.55	0.01176	0.02555		21.64	0.0051	0.01745	0.02548		24.55	0.0356	0.03057	0.03807
24.575	0.03112	0.14232	0.14402		24.575	0.01615	0.02104		21.66	0.00619	0.02121	0.0302		24.575	0.03066	0.02435	0.03541
24.6	0.03731	0.1299	0.13626		24.6	0.01747	0.02121		21.68	0.00725	0.02618	0.02892		24.6	0.02619	0.02603	0.03411
24.625	0.02757	0.12726	0.15525		24.625	0.01828	0.01945		21.7	0.00474	0.01594	0.02627		24.625	0.02995	0.02023	0.02463
24.65	0.02972	0.11306	0.14012		24.65	0.01632	0.01632		21.72	0.01018	0.02045	0.02591		24.65	0.02397	0.02165	0.03266
24.675	0.02862	0.11745	0.12352		24.675	0.01439	0.01443		21.74	0.00491	0.02054	0.02017		24.675	0.02321	0.02141	0.02991
24.7	0.03222	0.1104	0.13968		24.7	0.01409	0.02437		21.76	0.00623	0.01921	0.02216		24.7	0.01874	0.02109	0.02489
24.725	0.02845	0.11384	0.11027		24.725	0.01853	0.02037		21.78	0.00441	0.019	0.02945		24.725	0.02452	0.02195	0.03722
24.75	0.01555	0.09215	0.10909		24.75	0.01379	0.02091		21.8	0.00556	0.02382	0.0344		24.75	0.02051	0.02103	0.03166
24.775	0.01978	0.10632	0.09623		24.775	0.01251	0.01828		21.82	0.00734	0.02383	0.03254		24.775	0.02121	0.01561	0.02147
24.8	0.03145	0.0888	0.10014		24.8	0.01742	0.02243		21.84	0.00791	0.01935	0.02549		24.8	0.02999	0.01125	0.01769
24.825	0.01765	0.07641	0.10145		24.825	0.01357	0.0193		21.86	0.00691	0.02805	0.03209		24.825	0.02214	0.01902	0.02274
24.85	0.02211	0.07653	0.10684		24.85	0.01754	0.02128		21.88	0.00555	0.02836	0.02973		24.85	0.03073	0.0206	0.02581
24.875	0.03967	0.07093	0.0873		24.875	0.01237	0.01964		21.9	0.00504	0.01907	0.02242		24.875	0.02038	0.01819	0.02178
24.9	0.02295	0.06534	0.07795		24.9	0.0096	0.02025		21.92	0.00612	0.01069	0.02686		24.9	0.01332	0.01348	0.02476
24.925	0.02716	0.07238	0.07972		24.925	0.01152	0.0173		21.94	0.00732	0.0298	0.02962		24.925	0.01275	0.00929	0.01688
24.95	0.03161	0.0818	0.0893		24.95	0.01387	0.01791		21.96	0.00698	0.01849	0.0293		24.95	0.01739	0.01968	0.0209
24.975	0.02724	0.07693	0.07769		24.975	0.01173	0.01639		21.98	0.00428	0.02801	0.02668		24.975	0.01677	0.01468	0.02012
25	0.02174	0.06372	0.07616		25	0.01007	0.0246		22	0.00765	0.01677	0.03575		25	0.01376	0.0084	0.01943
25.025	0.02262	0.05409	0.07271		25.025	0.01156	0.02265		22.02	0.0061	0.02756	0.02671		25.025	0.02098	0.0137	0.01981
25.05	0.03603	0.06495	0.07312		25.05	0.01297	0.01659		22.04	0.00547	0.02059	0.02162		25.05	0.01252	0.01506	0.02176
25.075	0.01847	0.05306	0.06955		25.075	0.0178	0.02087		22.06	0.00691	0.02936	0.03211		25.075	0.01838	0.01285	0.02209
25.1	0.03697	0.04272	0.06905		25.1	0.01195	0.02166		22.08	0.00388	0.02883	0.02894		25.1	0.01724	0.01081	0.01697
25.125	0.02846	0.04215	0.06821		25.125	0.01203	0.02015		22.1	0.00641	0.03175	0.03275		25.125	0.0162	0.00257	0.02078
25.15	0.02496	0.03813	0.05648		25.15	0.01776	0.01895		22.12	0.00634	0.022	0.02433		25.15	0.01684	0.00643	0.02252
25.175	0.0263	0.0471	0.05859		25.175	0.01682	0.01613		22.14	0.00739	0.02724	0.02678		25.175	0.01279	0.00591	0.02405
25.2	0.03071	0.0382	0.05809		25.2	0.01067	0.01891		22.16	0.00708	0.04087	0.02776		25.2	0.01513	0.00492	0.01343
25.225	0.02202	0.04062	0.07005		25.225	0.0143	0.01379		22.18	0.00637	0.02714	0.02539		25.225	0.01112	0.00232	0.02707
25.25	0.0375	0.02684	0.06501		25.25	0.01439	0.02816		22.2	0.00523	0.02376	0.0313		25.25	0.01224	0.00867	0.02385
25.275	0.02532	0.04379	0.04457		25.275	0.01401	0.02067		22.22	0.00489	0.03252	0.0298		25.275	0.01688	0.00747	0.02145
25.3	0.01379	0.05241	0.05857		25.3	0.00906	0.01809		22.24	0.00607	0.02456	0.02978		25.3	0.01879	0.00987	0.01868
25.325	0.02383	0.0253	0.05195		25.325	0.01384	0.01322		22.26	0.00992	0.01893	0.02711		25.325	0.01521	0.01156	0.0214
25.35	0.02563	0.02296	0.05371		25.35	0.0106	0.01544		22.28	0.00556	0.03697	0.02783		25.35	0.00843	0.01514	0.01083
25.375	0.02031	0.03373	0.04913		25.375	0.01291	0.01773		22.3	0.00612	0.03261	0.02732		25.375	0.00804	0.01156	0.01979
25.4	0.02856	0.02688	0.05758		25.4	0.01086	0.01067		22.32	0.00527	0.02802	0.02267		25.4	0.02362	0.01023	0.02247
25.425	0.02016	0.0442	0.04926		25.425	0.01206	0.01464		22.34	0.00538	0.02523	0.02456		25.425	0.02121	0.00367	0.02705
25.45	0.02574	0.03449	0.04989		25.45	0.01514	0.0163		22.36	0.00626	0.02304	0.03783		25.45	0.0102	0.0143	0.01469
25.475	0.02598	0.02597	0.04395		25.475	0.01501	0.01597		22.38	0.00882	0.01605	0.02712		25.475	0.01765	0.00676	0.02195
25.5	0.03713	0.01256	0.04867		25.5	0.01211	0.00897		22.4	0.00617	0.02465	0.02173		25.5	0.01482	0.01565	0.02248
25.525	0.02176	0.03943	0.03955		25.525	0.00964	0.01194		22.42	0.0058	0.02508	0.02622		25.525	0.01386	0.00446	0.02024
25.55	0.02433	0.02841	0.0437		25.55	0.01267	0.01728		22.44	0.0065	0.02775	0.0309		25.55	0.01516	0.00609	0.01784
25.575	0.04	0.03324	0.03889		25.575	0.01596	0.01464		22.46	0.00664	0.02721	0.01932		25.575	0.01096	0.01141	0.02642
25.6	0.02122	0.03283	0.06536		25.6	0.01319	0.01586		22.48	0.00492	0.02988	0.03173		25.6	0.01503	0.00862	0.02492
25.625	0.01198	0.03778	0.0448		25.625	0.01631	0.01665		22.5	0.00375	0.03113	0.02534		25.625	0.02173	0.00609	0.01516
25.65	0.01778	0.02879	0.04997		25.65	0.01623	0.01177		22.52	0.00611	0.01694	0.0265		25.65	0.01597	0.01144	0.02139
25.675	0.02494	0.02422	0.04018		25.675	0.01111	0.02109		22.54	0.00633	0.02066	0.02883		25.675	0.01595	0.01336	0.02402
25.7	0.0131	0.03036	0.05804		25.7	0.0203	0.01646		22.56	0.00583	0.02258	0.03345		25.7	0.01245	0.02202	0.02066
25.725	0.03069	0.04497	0.05414		25.725	0.01326	0.01899		22.58	0.00493	0.02458	0.027		25.725	0.01389	0.01435	0.02404
25.75	0.02563	0.04052	0.04865		25.75	0.01189	0.01816		22.6	0.00578	0.02545	0.03156		25.75	0.01189	0.00287	0.01923
25.775	0.03335	0.03916	0.05563		25.775	0.01634	0.01789		22.62	0.00715	0.01725	0.02375		25.775	0.01741	0.00673	0.02636
25.8	0.02546	0.02935	0.02918		25.8	0.01622	0.02353		22.64	0.00728	0.02449	0.02571		25.8	0.01922	0.0128	0.02288
25.825	0.03131	0.02788	0.04942		25.825	0.02186	0.02052		22.66	0.00705	0.02364	0.03101		25.825	0.01483	0.00606	0.01865
25.85	0.03368	0.03118	0.04586		25.85	0.01332	0.01844		22.68	0.00545	0.02024	0.03216		25.85	0.01001	0.000633725	0.01814
25.875	0.03427	0.03841	0.04797		25.875	0.00876	0.01754		22.7	0.00565	0.01841	0.02807		25.875	0.01088	0.00971	0.01737
25.9	0.02831	0.0242	0.04147		25.9	0.01496	0.01446		22.72	0.00704	0.01987	0.03645		25.9	0.01579	0.00467	0.02041
25.925	0.02606	0.04501	0.03303		25.925	0.01389	0.01848		22.74	0.00975	0.02254	0.03075		25.925	0.01778	0	0.02176
25.95	0.03667	0.0221	0.045		25.95	0.01778	0.02674		22.76	0.00499	0.02438	0.02659		25.95	0.01935	0.01858	0.0224
25.975	0.03442	0.03351	0.05697		25.975	0.01685	0.01749		22.78	0.0054	0.0206	0.02731		25.975	0.01039	0.01137	0.02304
26	0.0324	0.03121	0.04559		26	0.01656	0.02276		22.8	0.00489	0.02371	0.02322		26	0.01577	0.00979	0.01877
26.025	0.03144	0.0251	0.04306		26.025	0.0155	0.02174		22.82	0.00889	0.0233	0.02895		26.025	0.0147	0.01386	0.01867
26.05	0.02158	0.02805	0.04505		26.05	0.01516	0.02052		22.84	0.00404	0.02319	0.02627		26.05	0.01716	0.00648	0.01575
26.075	0.02967	0.03565	0.05487		26.075	0.01418	0.01433		22.86	0.00445	0.02637	0.02279		26.075	0.01285	0.00558	0.01912
26.1	0.03452	0.02645	0.05686		26.1	0.01927	0.0148		22.88	0.00545	0.02357	0.02821		26.1	0.00808	0.01546	0.02418
26.125	0.02845	0.01332	0.03699		26.125	0.01672	0.02043		22.9	0.00318	0.02585	0.0243		26.125	0.01222	0.0121	0.01449
26.15	0.03346	0.04069	0.04397		26.15	0.01886	0.01673		22.92	0.0085	0.02402	0.027		26.15	0.02168	0.00679	0.02038
26.175	0.03305	0.03602	0.0539		26.175	0.01254	0.01458		22.94	0.00416	0.02383	0.02989		26.175	0.02052	0.01026	0.02597
26.2	0.04258	0.02337	0.0551		26.2	0.00892	0.02632		22.96	0.00411	0.01959	0.02808		26.2	0.01635	0.00177	0.01942
26.225	0.03376	0.03014	0.04667		26.225	0.01704	0.02466		22.98	0.00652	0.02585	0.02343		26.225	0.02247	0.01266	0.01527
26.25	0.03213	0.03226	0.06046		26.25	0.0173	0.02376		23	0.00649	0.02514	0.02637		26.25	0.01933	0.01362	0.01756
26.275	0.02783	0.02723	0.0535		26.275	0.01543	0.01706		23.02	0.00417	0.02929	0.03013		26.275	0.01638	0.01438	0.0089
26.3	0.0308	0.02447	0.04847		26.3	0.01936	0.01945		23.04	0.00683	0.02836	0.02863		26.3	0.02226	0.00618	0.01871
26.325	0.03895	0.03386	0.05772		26.325	0.01092	0.02197		23.06	0.00475	0.02682	0.02904		26.325	0.01381	0.01261	0.0181
26.35	0.02866	0.03254	0.05745		26.35	0.0146	0.01508		23.08	0.007	0.02843	0.03106		26.35	0.02034	0.01667	0.01911
26.375	0.02929	0.02477	0.0488		26.375	0.02037	0.02015		23.1	0.00845	0.02059	0.03352		26.375	0.02627	0.01008	0.02218
26.4	0.02158	0.04405	0.04218		26.4	0.01832	0.02142		23.12	0.00925	0.02857	0.02676		26.4	0.01349	0.01439	0.02133
26.425	0.03061	0.04213	0.05574		26.425	0.01884	0.02344		23.14	0.00542	0.0301	0.02928		26.425	0.01608	0.01268	0.0313
26.45	0.02881	0.03377	0.05388		26.45	0.01334	0.01854		23.16	0.00663	0.0225	0.02889		26.45	0.01251	0.01156	0.02206
26.475	0.03694	0.02875	0.06733		26.475	0.01608	0.0157		23.18	0.00868	0.0271	0.0264		26.475	0.01674	0.01083	0.01539
26.5	0.03045	0.04232	0.05051		26.5	0.02348	0.0217		23.2	0.00555	0.03238	0.02595		26.5	0.01143	0.01857	0.02218
26.525	0.03349	0.04504	0.04662		26.525	0.02084	0.0224		23.22	0.00714	0.02852	0.02989		26.525	0.01368	0.00388	0.02145
26.55	0.04631	0.03752	0.06052		26.55	0.02016	0.01763		23.24	0.00332	0.01926	0.0248		26.55	0.01368	0.01379	0.02076
26.575	0.03277	0.04942	0.05311		26.575	0.01671	0.01453		23.26	0.00587	0.02454	0.04345		26.575	0.01692	0.00541	0.01829
26.6	0.03015	0.04452	0.07018		26.6	0.01749	0.02433		23.28	0.00673	0.02562	0.02273		26.6	0.01273	0.01422	0.01905
26.625	0.03626	0.03736	0.04747		26.625	0.02309	0.01886		23.3	0.0052	0.02573	0.03241		26.625	0.01869	0.00682	0.01787
26.65	0.03057	0.03234	0.05548		26.65	0.01874	0.0248		23.32	0.0041	0.02599	0.0366		26.65	0.01939	0.00849	0.02387
26.675	0.0429	0.04627	0.06621		26.675	0.01755	0.02114		23.34	0.00721	0.02123	0.03015		26.675	0.0137	0.01047	0.01859
26.7	0.03825	0.06782	0.07489		26.7	0.01884	0.02725		23.36	0.00572	0.02238	0.0247		26.7	0.01134	0.00909	0.01823
26.725	0.04323	0.03933	0.08142		26.725	0.01829	0.02702		23.38	0.0074	0.02968	0.03241		26.725	0.01241	0.01093	0.01767
26.75	0.03672	0.05766	0.08614		26.75	0.02048	0.01813		23.4	0.00822	0.01751	0.0314		26.75	0.01837	0.01324	0.02755
26.775	0.04274	0.05563	0.06911		26.775	0.02177	0.02293		23.42	0.00401	0.03073	0.03225		26.775	0.01845	0.01869	0.02352
26.8	0.03502	0.05228	0.07122		26.8	0.02139	0.02899		23.44	0.0068	0.02784	0.03161		26.8	0.01684	0.00866	0.01213
26.825	0.04525	0.05548	0.08319		26.825	0.02025	0.02694		23.46	0.00645	0.02997	0.02634		26.825	0.02891	0.01246	0.02144
26.85	0.04383	0.06047	0.09018		26.85	0.02004	0.02782		23.48	0.00945	0.02813	0.03282		26.85	0.0179	0.01404	0.03021
26.875	0.05025	0.06034	0.08357		26.875	0.01885	0.02678		23.5	0.00584	0.02157	0.03317		26.875	0.01868	0.01462	0.01828
26.9	0.04714	0.06592	0.07593		26.9	0.02006	0.02797		23.52	0.00556	0.02408	0.03179		26.9	0.02205	0.0168	0.02131
26.925	0.0513	0.05638	0.08451		26.925	0.02463	0.02692		23.54	0.00702	0.02441	0.03975		26.925	0.02467	0.011	0.02636
26.95	0.04123	0.08782	0.08356		26.95	0.02118	0.02661		23.56	0.00732	0.02078	0.03102		26.95	0.02112	0.01989	0.02724
26.975	0.04652	0.07291	0.08738		26.975	0.01888	0.02494		23.58	0.0081	0.02808	0.02933		26.975	0.02209	0.01261	0.03006
27	0.04866	0.0735	0.09165		27	0.0212	0.01884		23.6	0.00986	0.02909	0.0384		27	0.02616	0.00699	0.02065
27.025	0.0521	0.07515	0.10453		27.025	0.02027	0.02159		23.62	0.01153	0.03369	0.03696		27.025	0.02088	0.01337	0.0262
27.05	0.04672	0.07918	0.08715		27.05	0.0181	0.02651		23.64	0.008	0.02736	0.03769		27.05	0.02199	0.01368	0.02241
27.075	0.04595	0.08822	0.11238		27.075	0.02425	0.02894		23.66	0.00968	0.02275	0.03526		27.075	0.01849	0.01073	0.02791
27.1	0.04267	0.10143	0.11393		27.1	0.02221	0.02291		23.68	0.00932	0.02901	0.03636		27.1	0.01325	0.01532	0.02561
27.125	0.03955	0.09713	0.1233		27.125	0.025	0.0198		23.7	0.00796	0.0262	0.03269		27.125	0.02836	0.02022	0.03479
27.15	0.03668	0.09259	0.12077		27.15	0.02441	0.0264		23.72	0.00934	0.04309	0.04028		27.15	0.02138	0.02287	0.0215
27.175	0.04553	0.09817	0.12016		27.175	0.02634	0.03064		23.74	0.00952	0.03459	0.04199		27.175	0.02361	0.01745	0.02866
27.2	0.05592	0.10983	0.12999		27.2	0.02382	0.02909		23.76	0.01585	0.03425	0.04544		27.2	0.0202	0.01692	0.0195
27.225	0.04553	0.12256	0.11454		27.225	0.02311	0.03382		23.78	0.01053	0.03946	0.04684		27.225	0.02769	0.01341	0.02236
27.25	0.04888	0.14219	0.14011		27.25	0.022	0.03476		23.8	0.00986	0.03935	0.04386		27.25	0.02283	0.01372	0.02928
27.275	0.05119	0.13312	0.14087		27.275	0.01949	0.03345		23.82	0.01282	0.03946	0.04273		27.275	0.02186	0.01518	0.02792
27.3	0.06554	0.13179	0.1465		27.3	0.02484	0.02934		23.84	0.01024	0.03935	0.04203		27.3	0.02804	0.0121	0.02996
27.325	0.05491	0.13392	0.16221		27.325	0.02382	0.03464		23.86	0.00956	0.04269	0.05512		27.325	0.02787	0.01873	0.03518
27.35	0.06409	0.15069	0.16682		27.35	0.02708	0.02723		23.88	0.01199	0.04528	0.05473		27.35	0.02775	0.02363	0.03114
27.375	0.0647	0.15723	0.17506		27.375	0.022	0.03894		23.9	0.01031	0.04891	0.05132		27.375	0.02424	0.02042	0.02921
27.4	0.05181	0.18055	0.18726		27.4	0.01885	0.03034		23.92	0.01003	0.05278	0.05643		27.4	0.01989	0.01683	0.0329
27.425	0.06277	0.19042	0.19641		27.425	0.0198	0.03869		23.94	0.01167	0.04713	0.0642		27.425	0.0239	0.02465	0.0318
27.45	0.06597	0.19492	0.20838		27.45	0.02382	0.0253		23.96	0.01128	0.05309	0.06332		27.45	0.03055	0.0278	0.03867
27.475	0.05906	0.20276	0.22274		27.475	0.03015	0.0405		23.98	0.01197	0.05628	0.06454		27.475	0.04381	0.02858	0.03947
27.5	0.06517	0.2299	0.25285		27.5	0.02563	0.03272		24	0.01274	0.05707	0.06323		27.5	0.04012	0.02923	0.0339
27.525	0.07339	0.24965	0.25973		27.525	0.0244	0.03148		24.02	0.01394	0.05884	0.06853		27.525	0.03558	0.02535	0.03603
27.55	0.06576	0.24212	0.26955		27.55	0.01954	0.02762		24.04	0.01168	0.05424	0.06882		27.55	0.03714	0.03041	0.04162
27.575	0.07769	0.2895	0.29037		27.575	0.02612	0.03821		24.06	0.00958	0.04664	0.06448		27.575	0.04341	0.03161	0.03944
27.6	0.06691	0.29031	0.29158		27.6	0.02421	0.03821		24.08	0.01123	0.0544	0.06032		27.6	0.04784	0.03719	0.04181
27.625	0.06923	0.29898	0.32623		27.625	0.02243	0.02993		24.1	0.01363	0.05909	0.07638		27.625	0.03607	0.03631	0.04517
27.65	0.06136	0.34743	0.35407		27.65	0.0279	0.03653		24.12	0.01132	0.05839	0.07185		27.65	0.04787	0.04278	0.04952
27.675	0.07136	0.35705	0.37466		27.675	0.02671	0.03573		24.14	0.01001	0.0523	0.0664		27.675	0.04958	0.03923	0.04805
27.7	0.07255	0.39979	0.39866		27.7	0.02245	0.03934		24.16	0.01014	0.05759	0.06589		27.7	0.05322	0.04663	0.05856
27.725	0.06218	0.43776	0.42163		27.725	0.02852	0.03181		24.18	0.00957	0.04527	0.0647		27.725	0.05046	0.05156	0.05841
27.75	0.08318	0.45917	0.46092		27.75	0.0284	0.04539		24.2	0.01233	0.04442	0.06363		27.75	0.05644	0.05837	0.06615
27.775	0.0644	0.49536	0.49466		27.775	0.02307	0.04178		24.22	0.00959	0.04859	0.06275		27.775	0.06637	0.06585	0.07476
27.8	0.07109	0.50604	0.53202		27.8	0.02902	0.04484		24.24	0.01455	0.04887	0.06577		27.8	0.07649	0.07584	0.07226
27.825	0.07593	0.54306	0.56962		27.825	0.03133	0.04665		24.26	0.01259	0.04607	0.06458		27.825	0.07839	0.07895	0.0831
27.85	0.0764	0.5983	0.60268		27.85	0.03386	0.04348		24.28	0.01287	0.05833	0.06166		27.85	0.08564	0.08393	0.0839
27.875	0.07476	0.63329	0.63177		27.875	0.02772	0.04697		24.3	0.00953	0.0473	0.06103		27.875	0.09486	0.0965	0.09202
27.9	0.083	0.6479	0.66211		27.9	0.03003	0.03813		24.32	0.01169	0.05417	0.0628		27.9	0.09704	0.10149	0.10955
27.925	0.0783	0.67753	0.69778		27.925	0.0262	0.04592		24.34	0.01119	0.04927	0.06019		27.925	0.1088	0.12051	0.10151
27.95	0.09122	0.74301	0.73968		27.95	0.03022	0.04948		24.36	0.01261	0.05592	0.05839		27.95	0.11286	0.11488	0.11124
27.975	0.08984	0.80456	0.7962		27.975	0.03006	0.04755		24.38	0.01213	0.0484	0.06437		27.975	0.12171	0.12267	0.12175
28	0.09751	0.82382	0.8109		28	0.02687	0.05061		24.4	0.01009	0.04635	0.06404		28	0.13009	0.1327	0.13607
28.025	0.09726	0.85357	0.86368		28.025	0.03034	0.05411		24.42	0.01055	0.0518	0.06477		28.025	0.1225	0.14302	0.1453
28.05	0.10186	0.89617	0.90581		28.05	0.03773	0.05523		24.44	0.01477	0.05193	0.06303		28.05	0.1391	0.15632	0.13991
28.075	0.10404	0.90316	0.93694		28.075	0.03304	0.05418		24.46	0.012	0.05033	0.05894		28.075	0.14692	0.15723	0.14728
28.1	0.10937	0.93874	0.96162		28.1	0.02917	0.05518		24.48	0.00997	0.04641	0.06034		28.1	0.15554	0.17176	0.13697
28.125	0.10548	0.95145	0.95773		28.125	0.02926	0.06123		24.5	0.00914	0.04384	0.05736		28.125	0.15894	0.16287	0.14687
28.15	0.08996	0.9489	0.98252		28.15	0.03119	0.06043		24.52	0.01058	0.04464	0.05265		28.15	0.16366	0.16171	0.13615
28.175	0.10702	0.96554	0.99598		28.175	0.03739	0.06094		24.54	0.01019	0.04469	0.04924		28.175	0.16128	0.16071	0.12902
28.2	0.10314	0.99504	0.98337		28.2	0.04095	0.05858		24.56	0.01038	0.0404	0.05096		28.2	0.15059	0.15708	0.1326
28.225	0.10451	1	1		28.225	0.03229	0.05155		24.58	0.01019	0.03821	0.05471		28.225	0.1476	0.15002	0.12515
28.25	0.11632	0.97482	0.98955		28.25	0.03405	0.05953		24.6	0.00838	0.0402	0.04747		28.25	0.14814	0.13299	0.11872
28.275	0.11503	0.98431	0.98283		28.275	0.03726	0.06863		24.62	0.00988	0.03778	0.05036		28.275	0.13256	0.13272	0.1102
28.3	0.10816	0.98664	0.96127		28.3	0.0397	0.05506		24.64	0.00922	0.03911	0.04157		28.3	0.12863	0.12138	0.10361
28.325	0.11301	0.93502	0.94673		28.325	0.03369	0.05376		24.66	0.00747	0.03129	0.04113		28.325	0.11743	0.11135	0.09765
28.35	0.12345	0.9308	0.93537		28.35	0.04224	0.0628		24.68	0.00855	0.03749	0.04779		28.35	0.10904	0.10399	0.08887
28.375	0.11513	0.89228	0.94203		28.375	0.04358	0.05428		24.7	0.01024	0.03589	0.0403		28.375	0.10286	0.0971	0.0846
28.4	0.117	0.87151	0.87083		28.4	0.0365	0.0589		24.72	0.01236	0.03219	0.03794		28.4	0.10091	0.09709	0.08062
28.425	0.12493	0.83298	0.83703		28.425	0.0357	0.06015		24.74	0.00843	0.03419	0.03978		28.425	0.09515	0.09444	0.07069
28.45	0.1196	0.81447	0.8072		28.45	0.03887	0.06315		24.76	0.00882	0.03626	0.03532		28.45	0.09024	0.08352	0.07547
28.475	0.12269	0.77714	0.77669		28.475	0.0428	0.05401		24.78	0.00814	0.03736	0.04037		28.475	0.08651	0.0768	0.06674
28.5	0.11243	0.7298	0.76918		28.5	0.04132	0.06884		24.8	0.01029	0.02467	0.04054		28.5	0.08	0.07149	0.06656
28.525	0.11584	0.70009	0.70218		28.525	0.03851	0.05838		24.82	0.00896	0.02996	0.0354		28.525	0.07096	0.06748	0.06101
28.55	0.14003	0.65572	0.67824		28.55	0.04608	0.06188		24.84	0.00984	0.03106	0.03249		28.55	0.07497	0.06089	0.06393
28.575	0.13624	0.65591	0.65419		28.575	0.04656	0.05996		24.86	0.01017	0.03583	0.03006		28.575	0.06842	0.05214	0.0595
28.6	0.13601	0.6013	0.61971		28.6	0.03952	0.06533		24.88	0.00793	0.01902	0.02474		28.6	0.0598	0.04899	0.05304
28.625	0.14234	0.59184	0.5986		28.625	0.04351	0.06223		24.9	0.00687	0.02438	0.03121		28.625	0.05931	0.04427	0.05621
28.65	0.1375	0.56415	0.5418		28.65	0.05099	0.05863		24.92	0.00776	0.0281	0.02026		28.65	0.0575	0.05083	0.04538
28.675	0.15337	0.51645	0.52897		28.675	0.04933	0.06829		24.94	0.00722	0.0214	0.02631		28.675	0.05133	0.04326	0.04834
28.7	0.15056	0.50187	0.49936		28.7	0.04315	0.06774		24.96	0.00944	0.02152	0.0352		28.7	0.05276	0.04054	0.04523
28.725	0.15041	0.4737	0.49968		28.725	0.04436	0.06869		24.98	0.01051	0.02628	0.02728		28.725	0.04847	0.04379	0.03927
28.75	0.14785	0.45709	0.45965		28.75	0.05043	0.07007		25	0.00861	0.02146	0.02936		28.75	0.05094	0.04259	0.0512
28.775	0.15151	0.4319	0.45577		28.775	0.05399	0.07668		25.02	0.01055	0.01513	0.02972		28.775	0.05101	0.03872	0.04111
28.8	0.16325	0.43435	0.41472		28.8	0.05378	0.07196		25.04	0.00904	0.02086	0.02421		28.8	0.0477	0.04613	0.04553
28.825	0.16117	0.39951	0.40608		28.825	0.05401	0.07278		25.06	0.01114	0.02518	0.02649		28.825	0.04872	0.04357	0.04787
28.85	0.17373	0.39279	0.37841		28.85	0.05479	0.0652		25.08	0.0079	0.02192	0.02821		28.85	0.05011	0.03317	0.04894
28.875	0.17577	0.36664	0.37532		28.875	0.06035	0.07984		25.1	0.00866	0.01641	0.02307		28.875	0.04727	0.0416	0.04835
28.9	0.17992	0.36278	0.36295		28.9	0.05408	0.0722		25.12	0.00741	0.01922	0.02485		28.9	0.04923	0.05062	0.04504
28.925	0.17987	0.35105	0.35601		28.925	0.05725	0.0846		25.14	0.00753	0.01791	0.02725		28.925	0.05795	0.04116	0.05354
28.95	0.18701	0.34814	0.3323		28.95	0.06593	0.07365		25.16	0.0057	0.0217	0.02131		28.95	0.05502	0.03936	0.05655
28.975	0.18825	0.31687	0.33194		28.975	0.06479	0.07996		25.18	0.00773	0.01874	0.02432		28.975	0.04776	0.0318	0.05361
29	0.20857	0.32754	0.32341		29	0.07023	0.09		25.2	0.0076	0.02342	0.02413		29	0.05075	0.04002	0.05191
29.025	0.20836	0.31878	0.32192		29.025	0.06776	0.08453		25.22	0.0098	0.02697	0.0311		29.025	0.05539	0.04617	0.05749
29.05	0.20337	0.31241	0.32393		29.05	0.07541	0.08473		25.24	0.0102	0.02468	0.02584		29.05	0.05307	0.04955	0.06157
29.075	0.2148	0.30033	0.30872		29.075	0.07769	0.10262		25.26	0.00789	0.02067	0.02293		29.075	0.05737	0.05298	0.05367
29.1	0.22914	0.27859	0.31176		29.1	0.07206	0.09354		25.28	0.00905	0.02355	0.02007		29.1	0.05881	0.04928	0.06664
29.125	0.23136	0.28961	0.29213		29.125	0.08565	0.09716		25.3	0.00909	0.02643	0.0234		29.125	0.05993	0.06174	0.06428
29.15	0.23891	0.28562	0.2725		29.15	0.08895	0.09612		25.32	0.00846	0.02594	0.01734		29.15	0.0624	0.05359	0.05709
29.175	0.24379	0.29283	0.31124		29.175	0.09166	0.09838		25.34	0.00563	0.02102	0.01961		29.175	0.06544	0.05685	0.06258
29.2	0.241	0.30195	0.30861		29.2	0.09461	0.11159		25.36	0.00718	0.02637	0.02368		29.2	0.06284	0.05616	0.07121
29.225	0.25866	0.28116	0.28581		29.225	0.09855	0.11198		25.38	0.00476	0.02138	0.02374		29.225	0.0687	0.06286	0.07092
29.25	0.26516	0.30493	0.29066		29.25	0.10365	0.11872		25.4	0.00787	0.03287	0.02632		29.25	0.07155	0.06565	0.07121
29.275	0.28137	0.31726	0.29438		29.275	0.10537	0.1244		25.42	0.01197	0.01686	0.0184		29.275	0.08239	0.07133	0.0724
29.3	0.289	0.29064	0.29232		29.3	0.11067	0.13332		25.44	0.00889	0.02491	0.02117		29.3	0.07453	0.07442	0.08888
29.325	0.30238	0.29749	0.31179		29.325	0.10782	0.1362		25.46	0.00945	0.02905	0.02327		29.325	0.0879	0.07967	0.08161
29.35	0.30403	0.30731	0.29828		29.35	0.118	0.13964		25.48	0.00882	0.01214	0.0177		29.35	0.09216	0.07262	0.09594
29.375	0.30916	0.29856	0.30336		29.375	0.1301	0.14072		25.5	0.00801	0.01996	0.01936		29.375	0.08717	0.0831	0.09623
29.4	0.33806	0.34139	0.3013		29.4	0.13058	0.14584		25.52	0.00824	0.02605	0.0149		29.4	0.09185	0.08368	0.10594
29.425	0.34708	0.33525	0.33018		29.425	0.13537	0.16311		25.54	0.00825	0.01911	0.02076		29.425	0.08813	0.08343	0.11275
29.45	0.34429	0.33519	0.3033		29.45	0.14034	0.16044		25.56	0.00638	0.02572	0.01946		29.45	0.10512	0.10225	0.1111
29.475	0.37505	0.32846	0.32764		29.475	0.15982	0.16706		25.58	0.00823	0.0187	0.01562		29.475	0.10877	0.10742	0.12502
29.5	0.38608	0.35449	0.33068		29.5	0.15945	0.17903		25.6	0.00961	0.01887	0.02303		29.5	0.11797	0.11586	0.13027
29.525	0.40173	0.36789	0.3378		29.525	0.16822	0.19481		25.62	0.00799	0.01762	0.01696		29.525	0.12585	0.12773	0.14171
29.55	0.4122	0.37224	0.36611		29.55	0.17844	0.20086		25.64	0.00843	0.02528	0.02029		29.55	0.13199	0.1391	0.15762
29.575	0.43714	0.39112	0.3551		29.575	0.19023	0.20486		25.66	0.00845	0.02095	0.02683		29.575	0.14208	0.14363	0.16927
29.6	0.45109	0.41501	0.38205		29.6	0.20344	0.22717		25.68	0.01035	0.02097	0.02034		29.6	0.15734	0.15962	0.18819
29.625	0.46698	0.40196	0.38906		29.625	0.20828	0.228		25.7	0.00981	0.01769	0.02707		29.625	0.16099	0.17858	0.19682
29.65	0.49031	0.43347	0.40287		29.65	0.22414	0.24913		25.72	0.01016	0.02565	0.01847		29.65	0.18804	0.19376	0.22686
29.675	0.51436	0.45473	0.41384		29.675	0.23064	0.26808		25.74	0.01174	0.02829	0.01191		29.675	0.20767	0.20724	0.25425
29.7	0.51182	0.47755	0.44748		29.7	0.25213	0.28223		25.76	0.00862	0.02823	0.01994		29.7	0.22081	0.23647	0.27268
29.725	0.55431	0.49166	0.46197		29.725	0.26739	0.30791		25.78	0.01041	0.0224	0.02		29.725	0.2419	0.27286	0.29887
29.75	0.55225	0.52365	0.48314		29.75	0.28606	0.32467		25.8	0.00667	0.01702	0.02277		29.75	0.27581	0.29288	0.33172
29.775	0.60339	0.52895	0.50544		29.775	0.29521	0.33484		25.82	0.00892	0.01839	0.02116		29.775	0.30188	0.3218	0.36948
29.8	0.62357	0.59024	0.50849		29.8	0.32755	0.36743		25.84	0.01122	0.02462	0.02158		29.8	0.33988	0.36515	0.41129
29.825	0.6452	0.58065	0.55096		29.825	0.33799	0.39236		25.86	0.00953	0.02126	0.01564		29.825	0.37003	0.40074	0.44426
29.85	0.66619	0.62502	0.57542		29.85	0.36302	0.41075		25.88	0.01012	0.01468	0.02213		29.85	0.41949	0.45694	0.50644
29.875	0.6938	0.65248	0.60068		29.875	0.3981	0.4594		25.9	0.00868	0.01837	0.02119		29.875	0.45853	0.49172	0.5516
29.9	0.71463	0.64682	0.60553		29.9	0.42856	0.47897		25.92	0.00762	0.02167	0.01773		29.9	0.5008	0.55496	0.60981
29.925	0.75364	0.70668	0.62501		29.925	0.46205	0.53255		25.94	0.011	0.01524	0.01494		29.925	0.5661	0.60069	0.66323
29.95	0.78255	0.71686	0.66533		29.95	0.50301	0.55349		25.96	0.00965	0.02424	0.02315		29.95	0.61463	0.66313	0.71971
29.975	0.79942	0.77351	0.67778		29.975	0.54582	0.61043		25.98	0.00912	0.03077	0.02469		29.975	0.66409	0.7033	0.77449
30	0.83294	0.80657	0.70972		30	0.59003	0.6599		26	0.00747	0.02007	0.01572		30	0.72032	0.78826	0.83105
30.025	0.83282	0.83081	0.72988		30.025	0.63522	0.69821		26.02	0.00921	0.0281	0.02184		30.025	0.7961	0.82677	0.88761
30.05	0.88073	0.84552	0.75853		30.05	0.67328	0.7526		26.04	0.00989	0.02691	0.02282		30.05	0.83776	0.87398	0.93108
30.075	0.90989	0.86142	0.77438		30.075	0.72966	0.78045		26.06	0.01374	0.03246	0.02331		30.075	0.88681	0.92026	0.95537
30.1	0.93322	0.88495	0.82094		30.1	0.78284	0.83048		26.08	0.00887	0.027	0.02207		30.1	0.93416	0.95385	0.97422
30.125	0.96812	0.91991	0.80301		30.125	0.83393	0.8853		26.1	0.01146	0.02686	0.02392		30.125	0.95449	0.97476	1
30.15	0.96146	0.93963	0.82102		30.15	0.8778	0.92511		26.12	0.00943	0.01735	0.02039		30.15	0.99221	0.99211	0.98682
30.175	0.9666	0.94005	0.84944		30.175	0.90711	0.94743		26.14	0.01163	0.02163	0.01767		30.175	1	1	0.97196
30.2	0.97902	0.94452	0.87334		30.2	0.96033	0.99011		26.16	0.00895	0.01504	0.02353		30.2	0.99708	0.96717	0.94523
30.225	0.99176	0.95625	0.85032		30.225	0.98584	0.9933		26.18	0.00891	0.02486	0.01358		30.225	0.9904	0.95491	0.91322
30.25	0.99335	0.95548	0.85302		30.25	0.99038	0.98946		26.2	0.00841	0.0203	0.02173		30.25	0.95275	0.92165	0.86567
30.275	0.98895	0.94565	0.86365		30.275	1	1		26.22	0.00888	0.02517	0.0203		30.275	0.91544	0.88191	0.81948
30.3	1	0.93666	0.84108		30.3	0.97443	0.97025		26.24	0.01189	0.02833	0.01486		30.3	0.88719	0.82545	0.76301
30.325	0.98841	0.92088	0.83517		30.325	0.97385	0.95582		26.26	0.00865	0.02961	0.01887		30.325	0.83644	0.76869	0.71084
30.35	0.97997	0.91629	0.80909		30.35	0.93851	0.89487		26.28	0.01194	0.02414	0.01887		30.35	0.78907	0.71279	0.65614
30.375	0.94825	0.87299	0.80375		30.375	0.89193	0.85416		26.3	0.01112	0.02175	0.01757		30.375	0.74484	0.67245	0.61236
30.4	0.92089	0.86388	0.80271		30.4	0.84216	0.81364		26.32	0.00974	0.03074	0.03456		30.4	0.67577	0.60352	0.54357
30.425	0.92119	0.86061	0.77243		30.425	0.7776	0.74303		26.34	0.00922	0.02513	0.02621		30.425	0.61585	0.55563	0.48731
30.45	0.91	0.83982	0.75859		30.45	0.70976	0.68015		26.36	0.00677	0.02281	0.02095		30.45	0.56999	0.4923	0.45298
30.475	0.87206	0.79259	0.73727		30.475	0.65781	0.61403		26.38	0.00928	0.02274	0.02657		30.475	0.52111	0.45662	0.41333
30.5	0.83314	0.77121	0.7385		30.5	0.59902	0.56398		26.4	0.01134	0.02019	0.02595		30.5	0.47323	0.42019	0.37346
30.525	0.82204	0.75365	0.7055		30.525	0.54203	0.52172		26.42	0.00907	0.02581	0.02316		30.525	0.42966	0.38231	0.33521
30.55	0.77948	0.71047	0.67591		30.55	0.48542	0.46369		26.44	0.0104	0.02379	0.02458		30.55	0.38755	0.3323	0.31316
30.575	0.75609	0.69993	0.67419		30.575	0.43333	0.42678		26.46	0.01122	0.02365	0.01895		30.575	0.34211	0.30803	0.27379
30.6	0.7373	0.67605	0.64108		30.6	0.40491	0.39273		26.48	0.01066	0.02005	0.02853		30.6	0.31189	0.27461	0.25016
30.625	0.69628	0.66599	0.63687		30.625	0.35466	0.35769		26.5	0.01419	0.0217	0.01876		30.625	0.28369	0.25836	0.2291
30.65	0.65527	0.6676	0.61113		30.65	0.32299	0.3447		26.52	0.01052	0.0286	0.0208		30.65	0.25963	0.23062	0.20807
30.675	0.64578	0.63646	0.59321		30.675	0.29282	0.3056		26.54	0.00844	0.02088	0.03086		30.675	0.23011	0.21022	0.18928
30.7	0.59627	0.63045	0.58809		30.7	0.27007	0.28457		26.56	0.00852	0.02778	0.03272		30.7	0.22277	0.19181	0.1804
30.725	0.5829	0.59823	0.58059		30.725	0.25343	0.2689		26.58	0.01047	0.02868	0.02993		30.725	0.20195	0.17896	0.16925
30.75	0.55797	0.57816	0.56585		30.75	0.23141	0.2394		26.6	0.00812	0.0313	0.0193		30.75	0.18446	0.18133	0.15848
30.775	0.5265	0.59407	0.57025		30.775	0.21781	0.23332		26.62	0.00878	0.02201	0.02362		30.775	0.17416	0.15431	0.14415
30.8	0.5107	0.58544	0.58236		30.8	0.20023	0.21876		26.64	0.00778	0.02501	0.02541		30.8	0.17566	0.15491	0.13597
30.825	0.49095	0.5898	0.55968		30.825	0.18854	0.21156		26.66	0.00916	0.02958	0.02874		30.825	0.15422	0.14511	0.13531
30.85	0.4585	0.5882	0.55026		30.85	0.17007	0.197		26.68	0.01022	0.02029	0.02324		30.85	0.14468	0.14146	0.13172
30.875	0.44634	0.59494	0.56361		30.875	0.16906	0.19086		26.7	0.01246	0.03206	0.02429		30.875	0.14222	0.12924	0.12813
30.9	0.42594	0.61168	0.59057		30.9	0.16045	0.17743		26.72	0.00744	0.02824	0.01613		30.9	0.14729	0.13009	0.12132
30.925	0.40562	0.61485	0.59384		30.925	0.14313	0.16269		26.74	0.01029	0.02981	0.01946		30.925	0.14103	0.13077	0.11827
30.95	0.39451	0.60265	0.59235		30.95	0.14285	0.16806		26.76	0.01009	0.03228	0.02211		30.95	0.13586	0.13951	0.12517
30.975	0.37856	0.6188	0.61579		30.975	0.13355	0.15506		26.78	0.00871	0.02457	0.02804		30.975	0.13547	0.13769	0.12324
31	0.35945	0.64603	0.64241		31	0.13284	0.15029		26.8	0.01061	0.03633	0.02656		31	0.14791	0.14358	0.11841
31.025	0.34106	0.66933	0.63548		31.025	0.11783	0.1467		26.82	0.008	0.02314	0.02309		31.025	0.13479	0.13247	0.11734
31.05	0.34136	0.69108	0.66957		31.05	0.11105	0.14298		26.84	0.01267	0.02959	0.03286		31.05	0.15485	0.14176	0.12701
31.075	0.30948	0.70199	0.69551		31.075	0.10898	0.11989		26.86	0.01223	0.0188	0.03236		31.075	0.15371	0.14388	0.1247
31.1	0.30896	0.70634	0.7143		31.1	0.10114	0.13274		26.88	0.01187	0.03678	0.03402		31.1	0.15398	0.15558	0.14003
31.125	0.30885	0.72976	0.72245		31.125	0.09992	0.11856		26.9	0.01125	0.02614	0.0305		31.125	0.16567	0.15893	0.13813
31.15	0.29378	0.75687	0.74475		31.15	0.09639	0.12144		26.92	0.01074	0.02704	0.03216		31.15	0.16843	0.17552	0.14322
31.175	0.26837	0.76289	0.76445		31.175	0.09107	0.1128		26.94	0.01392	0.03116	0.0342		31.175	0.17406	0.18099	0.14921
31.2	0.26648	0.76332	0.7778		31.2	0.09245	0.11706		26.96	0.00953	0.03161	0.03488		31.2	0.17339	0.1806	0.15326
31.225	0.26071	0.78257	0.78424		31.225	0.08307	0.10867		26.98	0.01397	0.03581	0.03265		31.225	0.18714	0.18522	0.15983
31.25	0.24839	0.8117	0.80349		31.25	0.0792	0.11516		27	0.01295	0.02914	0.03178		31.25	0.19235	0.20359	0.16219
31.275	0.23688	0.8238	0.81684		31.275	0.07423	0.10665		27.02	0.01076	0.02944	0.03141		31.275	0.20211	0.215	0.17199
31.3	0.2404	0.84186	0.81353		31.3	0.06797	0.10928		27.04	0.01113	0.03011	0.02776		31.3	0.21083	0.21444	0.17521
31.325	0.22582	0.82609	0.83153		31.325	0.07033	0.10214		27.06	0.01018	0.02764	0.0348		31.325	0.21947	0.22619	0.18558
31.35	0.22571	0.83068	0.82335		31.35	0.06728	0.09991		27.08	0.01163	0.02367	0.03462		31.35	0.23317	0.23233	0.18492
31.375	0.22536	0.82837	0.80916		31.375	0.0661	0.09414		27.1	0.01277	0.03551	0.03943		31.375	0.2317	0.23504	0.18947
31.4	0.21126	0.80259	0.82149		31.4	0.06509	0.09198		27.12	0.01144	0.02038	0.039		31.4	0.23822	0.24234	0.18674
31.425	0.1995	0.80206	0.82225		31.425	0.06383	0.09224		27.14	0.01427	0.03222	0.0322		31.425	0.2321	0.24017	0.18046
31.45	0.19139	0.782	0.81192		31.45	0.06026	0.0902		27.16	0.01392	0.03604	0.02861		31.45	0.23594	0.22952	0.16088
31.475	0.19451	0.74835	0.77925		31.475	0.05571	0.08723		27.18	0.01652	0.03859	0.03887		31.475	0.22314	0.22379	0.16018
31.5	0.1737	0.73913	0.77175		31.5	0.06042	0.0888		27.2	0.01149	0.03889	0.04338		31.5	0.22275	0.2153	0.15998
31.525	0.18006	0.71919	0.70577		31.525	0.05374	0.08153		27.22	0.01495	0.03986	0.04072		31.525	0.20597	0.19281	0.14064
31.55	0.16499	0.70282	0.66993		31.55	0.05102	0.0785		27.24	0.01566	0.03402	0.04084		31.55	0.192	0.18313	0.13391
31.575	0.17013	0.65583	0.65789		31.575	0.04929	0.08038		27.26	0.01388	0.04159	0.04115		31.575	0.19363	0.17257	0.12957
31.6	0.1528	0.64232	0.6522		31.6	0.04602	0.08059		27.28	0.01394	0.04152	0.04294		31.6	0.17327	0.15767	0.12119
31.625	0.14444	0.6113	0.63189		31.625	0.04724	0.06348		27.3	0.0133	0.03605	0.03886		31.625	0.14934	0.14299	0.10768
31.65	0.15452	0.58028	0.57508		31.65	0.0458	0.07209		27.32	0.01676	0.03838	0.03626		31.65	0.15496	0.13268	0.10483
31.675	0.13961	0.51662	0.54264		31.675	0.04356	0.05996		27.34	0.01256	0.03988	0.04713		31.675	0.14254	0.12461	0.09648
31.7	0.1492	0.49715	0.51009		31.7	0.03734	0.06776		27.36	0.01381	0.04902	0.04682		31.7	0.13332	0.11027	0.08479
31.725	0.14189	0.47673	0.49692		31.725	0.04514	0.06111		27.38	0.01749	0.03696	0.04509		31.725	0.12216	0.09932	0.07876
31.75	0.12892	0.4481	0.4655		31.75	0.04153	0.05789		27.4	0.01718	0.03502	0.05467		31.75	0.11078	0.09367	0.0707
31.775	0.12711	0.40933	0.42705		31.775	0.04031	0.05473		27.42	0.01727	0.04221	0.05522		31.775	0.10447	0.08382	0.07487
31.8	0.11722	0.38486	0.38498		31.8	0.04438	0.0578		27.44	0.01732	0.04761	0.047		31.8	0.0936	0.07784	0.06554
31.825	0.11225	0.36314	0.38201		31.825	0.03142	0.0471		27.46	0.0146	0.04499	0.05997		31.825	0.08	0.0741	0.05736
31.85	0.1161	0.33164	0.35047		31.85	0.03584	0.04164		27.48	0.01739	0.05271	0.06047		31.85	0.08126	0.06637	0.05624
31.875	0.10863	0.32564	0.32166		31.875	0.03543	0.04813		27.5	0.01723	0.04635	0.06671		31.875	0.07269	0.06318	0.05653
31.9	0.10852	0.28533	0.3035		31.9	0.0346	0.04472		27.52	0.0144	0.04051	0.057		31.9	0.06497	0.05448	0.04757
31.925	0.10703	0.27337	0.29509		31.925	0.0315	0.04455		27.54	0.01789	0.04426	0.057		31.925	0.05748	0.05621	0.04947
31.95	0.09964	0.24878	0.2614		31.95	0.03451	0.05123		27.56	0.01644	0.04539	0.06207		31.95	0.0624	0.04781	0.04447
31.975	0.09848	0.2292	0.26171		31.975	0.02971	0.0429		27.58	0.01865	0.05484	0.06979		31.975	0.05238	0.04331	0.04133
32	0.0995	0.21105	0.24117		32	0.02849	0.04635		27.6	0.01962	0.05679	0.0848		32	0.05621	0.03584	0.03835
32.025	0.09025	0.21684	0.21836		32.025	0.02817	0.04443		27.62	0.01864	0.0499	0.08326		32.025	0.04675	0.02981	0.03034
32.05	0.09895	0.20321	0.2265		32.05	0.02473	0.04694		27.64	0.02142	0.05268	0.0801		32.05	0.04763	0.03922	0.03517
32.075	0.09536	0.18709	0.20029		32.075	0.03146	0.04116		27.66	0.02234	0.05314	0.08344		32.075	0.04372	0.0303	0.03782
32.1	0.07633	0.17966	0.17601		32.1	0.02789	0.03894		27.68	0.02138	0.06049	0.09468		32.1	0.03947	0.02966	0.02972
32.125	0.08665	0.16615	0.17655		32.125	0.02466	0.03976		27.7	0.0191	0.07421	0.09351		32.125	0.03918	0.03029	0.03117
32.15	0.07335	0.14097	0.17165		32.15	0.02695	0.04644		27.72	0.02165	0.07444	0.11118		32.15	0.04085	0.02935	0.03071
32.175	0.08205	0.13176	0.15587		32.175	0.02624	0.04117		27.74	0.02386	0.06831	0.10716		32.175	0.03736	0.03083	0.02782
32.2	0.07313	0.14434	0.14247		32.2	0.02473	0.04355		27.76	0.0238	0.07686	0.11575		32.2	0.03251	0.02743	0.02716
32.225	0.07132	0.14037	0.13417		32.225	0.02727	0.0346		27.78	0.02295	0.07844	0.12903		32.225	0.03367	0.02815	0.03472
32.25	0.06951	0.11007	0.13324		32.25	0.02093	0.04122		27.8	0.02941	0.07837	0.13058		32.25	0.03314	0.02505	0.02981
32.275	0.06956	0.11408	0.13049		32.275	0.02065	0.03881		27.82	0.02801	0.08992	0.1409		32.275	0.03467	0.01927	0.02741
32.3	0.06306	0.12285	0.11596		32.3	0.0249	0.03353		27.84	0.028	0.1014	0.13879		32.3	0.027	0.01715	0.03291
32.325	0.06909	0.11292	0.10267		32.325	0.02347	0.03299		27.86	0.02733	0.08792	0.16048		32.325	0.02102	0.01613	0.02006
32.35	0.06598	0.10907	0.11545		32.35	0.02644	0.03431		27.88	0.03094	0.10044	0.16221		32.35	0.01795	0.01998	0.02184
32.375	0.05803	0.0989	0.10874		32.375	0.02168	0.03508		27.9	0.03023	0.11199	0.175		32.375	0.03203	0.01646	0.02535
32.4	0.06107	0.10411	0.1052		32.4	0.02649	0.03671		27.92	0.03168	0.10916	0.18359		32.4	0.02549	0.01349	0.02453
32.425	0.05691	0.08155	0.09452		32.425	0.02215	0.03225		27.94	0.03412	0.11763	0.19082		32.425	0.02374	0.01624	0.02309
32.45	0.0568	0.09104	0.08554		32.45	0.02111	0.03594		27.96	0.0343	0.13743	0.20299		32.45	0.0233	0.00898	0.02172
32.475	0.05887	0.076	0.0964		32.475	0.0225	0.0273		27.98	0.03893	0.13796	0.21967		32.475	0.02169	0.01772	0.02235
32.5	0.05083	0.08978	0.09524		32.5	0.02444	0.03311		28	0.039	0.14869	0.22993		32.5	0.02553	0.01716	0.0188
32.525	0.04967	0.07366	0.09556		32.525	0.02083	0.02566		28.02	0.03945	0.15492	0.23975		32.525	0.02082	0.01313	0.02045
32.55	0.05141	0.07172	0.09769		32.55	0.01987	0.03664		28.04	0.04265	0.17674	0.24865		32.55	0.01555	0.01771	0.01926
32.575	0.06278	0.06501	0.08452		32.575	0.02246	0.02707		28.06	0.04574	0.17772	0.26713		32.575	0.02155	0.01554	0.01575
32.6	0.05935	0.05902	0.08517		32.6	0.02466	0.02789		28.08	0.04819	0.19017	0.27516		32.6	0.02934	0.01427	0.02054
32.625	0.05689	0.08734	0.0728		32.625	0.02221	0.02717		28.1	0.0506	0.19551	0.28313		32.625	0.01735	0.01614	0.02117
32.65	0.0491	0.06574	0.06462		32.65	0.02518	0.0331		28.12	0.04915	0.21897	0.30136		32.65	0.02354	0.01457	0.0191
32.675	0.05052	0.05844	0.06437		32.675	0.01905	0.03194		28.14	0.04563	0.22296	0.31254		32.675	0.01944	0.01762	0.02047
32.7	0.06043	0.06496	0.07772		32.7	0.01835	0.0347		28.16	0.05089	0.21376	0.32113		32.7	0.01985	0.02059	0.02308
32.725	0.04197	0.06195	0.08552		32.725	0.02115	0.03459		28.18	0.04623	0.22726	0.31075		32.725	0.01839	0.01355	0.02205
32.75	0.05948	0.07002	0.08301		32.75	0.01468	0.03393		28.2	0.04663	0.21573	0.32465		32.75	0.0181	0.01643	0.02325
32.775	0.04433	0.06713	0.08503		32.775	0.02103	0.02436		28.22	0.04513	0.21433	0.30568		32.775	0.0195	0.01156	0.01942
32.8	0.05472	0.0721	0.07775		32.8	0.01635	0.03067		28.24	0.04512	0.20205	0.30425		32.8	0.01775	0.01546	0.02091
32.825	0.04168	0.07195	0.06153		32.825	0.01932	0.02565		28.26	0.04326	0.1936	0.29405		32.825	0.0184	0.01003	0.01678
32.85	0.0452	0.05501	0.07851		32.85	0.0199	0.0357		28.28	0.04105	0.18073	0.28219		32.85	0.0182	0.02068	0.0172
32.875	0.04961	0.06523	0.07657		32.875	0.01971	0.02849		28.3	0.03997	0.17063	0.26544		32.875	0.01923	0.01674	0.01709
32.9	0.0495	0.06139	0.07258		32.9	0.01624	0.03412		28.32	0.03882	0.16608	0.25592		32.9	0.02157	0.01449	0.01895
32.925	0.04478	0.0585	0.08084		32.925	0.01703	0.02262		28.34	0.03844	0.15336	0.25227		32.925	0.02086	0.01547	0.01974
32.95	0.04523	0.06372	0.08071		32.95	0.01569	0.028		28.36	0.03929	0.15158	0.23095		32.95	0.01639	0.01454	0.02863
32.975	0.0414	0.05285	0.07299		32.975	0.01618	0.02298		28.38	0.03358	0.13818	0.22273		32.975	0.02043	0.0098	0.02385
33	0.04638	0.05152	0.05314		33	0.02321	0.02892		28.4	0.03306	0.13041	0.20858		33	0.02385	0.01226	0.02179
33.025	0.04279	0.06567	0.07194		33.025	0.01914	0.02875		28.42	0.03499	0.13649	0.19331		33.025	0.01398	0.01363	0.01717
33.05	0.06079	0.066	0.08292		33.05	0.01745	0.03102		28.44	0.03662	0.11126	0.18812		33.05	0.02112	0.01041	0.01726
33.075	0.04895	0.07348	0.0828		33.075	0.01949	0.02681		28.46	0.03348	0.11375	0.18756		33.075	0.02408	0.0119	0.02099
33.1	0.05991	0.0625	0.07757		33.1	0.01708	0.03125		28.48	0.03411	0.10103	0.17199		33.1	0.02126	0.02052	0.01877
33.125	0.05228	0.06415	0.08232		33.125	0.01569	0.03115		28.5	0.0323	0.09716	0.16661		33.125	0.02168	0.01976	0.02196
33.15	0.04804	0.07616	0.07177		33.15	0.01435	0.0224		28.52	0.03307	0.09103	0.1569		33.15	0.01811	0.02049	0.01453
33.175	0.05052	0.07328	0.06575		33.175	0.02164	0.02958		28.54	0.03276	0.09959	0.14763		33.175	0.01477	0.01897	0.02339
33.2	0.0534	0.06957	0.07651		33.2	0.02064	0.03253		28.56	0.03228	0.088	0.13997		33.2	0.02379	0.02076	0.01976
33.225	0.0494	0.08325	0.08251		33.225	0.02293	0.02901		28.58	0.03182	0.08225	0.14015		33.225	0.02031	0.02158	0.02424
33.25	0.05317	0.07752	0.07831		33.25	0.01911	0.02904		28.6	0.03213	0.07672	0.13045		33.25	0.01768	0.01743	0.02458
33.275	0.05362	0.08572	0.08488		33.275	0.01914	0.02701		28.62	0.03452	0.07322	0.12285		33.275	0.02436	0.01308	0.02385
33.3	0.05893	0.08356	0.09734		33.3	0.02356	0.03139		28.64	0.03366	0.08059	0.12569		33.3	0.0276	0.0178	0.02473
33.325	0.05938	0.08355	0.09677		33.325	0.02158	0.03092		28.66	0.03361	0.07401	0.12044		33.325	0.0199	0.02591	0.02272
33.35	0.05523	0.08794	0.08509		33.35	0.01636	0.02902		28.68	0.0354	0.06856	0.11679		33.35	0.02911	0.02584	0.01963
33.375	0.06029	0.09818	0.09869		33.375	0.02185	0.03235		28.7	0.03354	0.07158	0.11085		33.375	0.02427	0.027	0.02733
33.4	0.05427	0.11127	0.12044		33.4	0.01863	0.03263		28.72	0.03637	0.06771	0.10838		33.4	0.02282	0.02532	0.02627
33.425	0.05287	0.10423	0.1039		33.425	0.01836	0.03452		28.74	0.03375	0.0657	0.10282		33.425	0.02706	0.03199	0.02571
33.45	0.05728	0.11458	0.11772		33.45	0.01561	0.02359		28.76	0.03901	0.07052	0.10337		33.45	0.02354	0.02738	0.03031
33.475	0.05717	0.11052	0.14515		33.475	0.02076	0.03128		28.78	0.03461	0.06912	0.10362		33.475	0.02594	0.02888	0.02875
33.5	0.06029	0.13637	0.14187		33.5	0.02668	0.03579		28.8	0.03826	0.06697	0.09379		33.5	0.03041	0.02928	0.02955
33.525	0.05702	0.12373	0.14334		33.525	0.02009	0.04106		28.82	0.04167	0.06729	0.09188		33.525	0.03535	0.03079	0.03201
33.55	0.06297	0.13743	0.14199		33.55	0.01905	0.03791		28.84	0.04369	0.05383	0.09033		33.55	0.03052	0.03233	0.03248
33.575	0.05178	0.15851	0.14335		33.575	0.02343	0.03744		28.86	0.03997	0.05894	0.09237		33.575	0.03053	0.03367	0.03411
33.6	0.06008	0.17863	0.16874		33.6	0.02209	0.03598		28.88	0.04384	0.05455	0.08977		33.6	0.03538	0.02872	0.03111
33.625	0.06595	0.18066	0.18088		33.625	0.02934	0.03526		28.9	0.04373	0.05764	0.09014		33.625	0.03709	0.03341	0.03155
33.65	0.06568	0.17482	0.18122		33.65	0.02697	0.04177		28.92	0.04416	0.06246	0.09521		33.65	0.03198	0.04149	0.03392
33.675	0.06629	0.22235	0.19574		33.675	0.02431	0.03215		28.94	0.04793	0.06563	0.0873		33.675	0.03899	0.04351	0.04001
33.7	0.06764	0.21651	0.22091		33.7	0.0316	0.03954		28.96	0.04739	0.05876	0.0902		33.7	0.03684	0.03675	0.04214
33.725	0.0676	0.20662	0.21276		33.725	0.02646	0.04399		28.98	0.04843	0.06388	0.08965		33.725	0.03986	0.04305	0.04952
33.75	0.05836	0.22557	0.24054		33.75	0.02388	0.03761		29	0.04963	0.06495	0.09311		33.75	0.04425	0.04545	0.04669
33.775	0.07328	0.26405	0.25052		33.775	0.03036	0.04369		29.02	0.05207	0.06348	0.08328		33.775	0.0453	0.05718	0.04097
33.8	0.06986	0.24142	0.27218		33.8	0.03598	0.04391		29.04	0.05242	0.06957	0.08687		33.8	0.04931	0.05543	0.05024
33.825	0.08227	0.27204	0.28217		33.825	0.02691	0.04207		29.06	0.05831	0.05963	0.08736		33.825	0.04989	0.0622	0.05419
33.85	0.07958	0.29682	0.28094		33.85	0.03378	0.04722		29.08	0.05572	0.06535	0.09138		33.85	0.06184	0.06252	0.05583
33.875	0.06984	0.28361	0.2813		33.875	0.03312	0.04906		29.1	0.05821	0.06185	0.09428		33.875	0.0637	0.07248	0.06193
33.9	0.07183	0.30768	0.30637		33.9	0.03157	0.04953		29.12	0.06009	0.06278	0.10003		33.9	0.06489	0.07026	0.06778
33.925	0.07399	0.31174	0.32962		33.925	0.03045	0.04752		29.14	0.06542	0.07089	0.09842		33.925	0.07337	0.08077	0.07441
33.95	0.08075	0.32104	0.31627		33.95	0.03427	0.04824		29.16	0.06403	0.06942	0.09848		33.95	0.07043	0.07406	0.07506
33.975	0.08233	0.33904	0.32706		33.975	0.0317	0.05781		29.18	0.06956	0.06697	0.10744		33.975	0.0776	0.0844	0.07087
34	0.09338	0.33572	0.3366		34	0.03237	0.05373		29.2	0.0723	0.07524	0.0949		34	0.07363	0.09105	0.08334
34.025	0.08736	0.35051	0.32813		34.025	0.03432	0.05309		29.22	0.07446	0.06875	0.10701		34.025	0.0892	0.09358	0.08481
34.05	0.08564	0.34218	0.34334		34.05	0.03589	0.05406		29.24	0.07796	0.07065	0.1067		34.05	0.09435	0.09807	0.08666
34.075	0.08835	0.34732	0.34484		34.075	0.0372	0.06064		29.26	0.08458	0.08738	0.10738		34.075	0.09414	0.10494	0.0878
34.1	0.09253	0.33769	0.33037		34.1	0.04376	0.05751		29.28	0.08687	0.07752	0.11851		34.1	0.10107	0.10353	0.09622
34.125	0.08902	0.3507	0.35601		34.125	0.03444	0.06004		29.3	0.09066	0.08024	0.11288		34.125	0.11129	0.10857	0.09191
34.15	0.09481	0.34929	0.33802		34.15	0.03921	0.05741		29.32	0.0965	0.08536	0.11937		34.15	0.10719	0.12151	0.10718
34.175	0.09866	0.33466	0.35052		34.175	0.04526	0.06505		29.34	0.09924	0.08869	0.12024		34.175	0.11304	0.11429	0.10742
34.2	0.10373	0.34266	0.32347		34.2	0.04418	0.06117		29.36	0.10696	0.09748	0.12753		34.2	0.10663	0.1229	0.10368
34.225	0.10661	0.34352	0.3311		34.225	0.04553	0.06439		29.38	0.11014	0.1038	0.12784		34.225	0.11385	0.11967	0.11144
34.25	0.10561	0.35939	0.34293		34.25	0.05286	0.06917		29.4	0.11799	0.09903	0.12914		34.25	0.11576	0.12306	0.12176
34.275	0.10339	0.33059	0.32234		34.275	0.04961	0.06311		29.42	0.12387	0.11037	0.14236		34.275	0.12848	0.13019	0.11811
34.3	0.10975	0.32776	0.3055		34.3	0.05181	0.06826		29.44	0.13389	0.11317	0.14694		34.3	0.12386	0.12959	0.10913
34.325	0.10964	0.3304	0.33614		34.325	0.0556	0.0731		29.46	0.13651	0.1141	0.15355		34.325	0.12553	0.13065	0.11883
34.35	0.12037	0.33663	0.31782		34.35	0.05042	0.07452		29.48	0.14669	0.11705	0.15639		34.35	0.13379	0.13502	0.12688
34.375	0.12777	0.32892	0.33113		34.375	0.05571	0.07893		29.5	0.16069	0.12135	0.16035		34.375	0.14289	0.13625	0.13104
34.4	0.12063	0.34718	0.3186		34.4	0.06031	0.08271		29.52	0.16816	0.12422	0.1716		34.4	0.13498	0.13799	0.12508
34.425	0.12335	0.34138	0.33542		34.425	0.05965	0.08849		29.54	0.17786	0.13609	0.18729		34.425	0.13093	0.14287	0.12651
34.45	0.12922	0.34117	0.33603		34.45	0.06063	0.07889		29.56	0.19333	0.14309	0.19317		34.45	0.14031	0.14046	0.13373
34.475	0.13598	0.34443	0.34062		34.475	0.06864	0.08797		29.58	0.20659	0.15128	0.20231		34.475	0.13551	0.14127	0.12352
34.5	0.13749	0.33529	0.34373		34.5	0.0659	0.09325		29.6	0.22053	0.15303	0.22129		34.5	0.14663	0.13283	0.1333
34.525	0.14183	0.36618	0.34877		34.525	0.06708	0.0933		29.62	0.23877	0.16677	0.23148		34.525	0.14155	0.1355	0.12994
34.55	0.13994	0.34073	0.33919		34.55	0.07202	0.09609		29.64	0.25481	0.18523	0.236		34.55	0.13392	0.14038	0.13435
34.575	0.13886	0.33898	0.35409		34.575	0.06983	0.10791		29.66	0.26846	0.19013	0.26171		34.575	0.13025	0.13627	0.12418
34.6	0.14708	0.34284	0.35166		34.6	0.07742	0.10809		29.68	0.28896	0.21107	0.28031		34.6	0.13381	0.12792	0.13235
34.625	0.1426	0.38064	0.33256		34.625	0.07592	0.10235		29.7	0.3071	0.21484	0.28612		34.625	0.1392	0.13161	0.12003
34.65	0.15655	0.36198	0.3511		34.65	0.08218	0.11112		29.72	0.32937	0.2369	0.3143		34.65	0.12777	0.12339	0.12093
34.675	0.16404	0.36834	0.35286		34.675	0.0855	0.11653		29.74	0.35402	0.243	0.33303		34.675	0.13293	0.12191	0.12104
34.7	0.16385	0.36386	0.36232		34.7	0.09928	0.11403		29.76	0.37856	0.26408	0.35725		34.7	0.13376	0.12666	0.11818
34.725	0.16503	0.3676	0.35853		34.725	0.09573	0.12567		29.78	0.40345	0.28569	0.37777		34.725	0.13013	0.12438	0.11379
34.75	0.17446	0.37432	0.34533		34.75	0.10511	0.13332		29.8	0.4336	0.29995	0.41436		34.75	0.125	0.11038	0.11857
34.775	0.17232	0.3877	0.36126		34.775	0.106	0.13955		29.82	0.46576	0.33677	0.43061		34.775	0.11846	0.12091	0.11406
34.8	0.16671	0.3843	0.38377		34.8	0.11004	0.14402		29.84	0.5007	0.36258	0.4562		34.8	0.12644	0.121	0.11661
34.825	0.18156	0.39078	0.3776		34.825	0.11947	0.15367		29.86	0.53398	0.38943	0.51095		34.825	0.12769	0.12121	0.12329
34.85	0.17813	0.39309	0.3686		34.85	0.12305	0.15547		29.88	0.57031	0.41179	0.52943		34.85	0.12515	0.11944	0.12213
34.875	0.18513	0.39493	0.39178		34.875	0.12551	0.16505		29.9	0.60613	0.44898	0.56281		34.875	0.12481	0.11961	0.12901
34.9	0.1956	0.39414	0.37632		34.9	0.14484	0.17912		29.92	0.63723	0.48535	0.58067		34.9	0.12926	0.12173	0.12995
34.925	0.19064	0.39229	0.38251		34.925	0.14825	0.17986		29.94	0.67247	0.51483	0.61676		34.925	0.12835	0.13086	0.13461
34.95	0.18947	0.41068	0.3862		34.95	0.16587	0.19368		29.96	0.7062	0.55772	0.66663		34.95	0.13229	0.13459	0.142
34.975	0.19332	0.42467	0.401		34.975	0.17504	0.19897		29.98	0.74487	0.5815	0.6976		34.975	0.14266	0.15173	0.14265
35	0.2	0.42126	0.39744		35	0.18264	0.21049		30	0.77963	0.62214	0.74079		35	0.14875	0.15161	0.15449
35.025	0.19762	0.42179	0.41032		35.025	0.18736	0.22487		30.02	0.82001	0.67522	0.76718		35.025	0.16011	0.15225	0.1525
35.05	0.2068	0.42148	0.39996		35.05	0.20016	0.22455		30.04	0.85619	0.71084	0.80377		35.05	0.16198	0.16739	0.17083
35.075	0.2007	0.43881	0.4228		35.075	0.20447	0.22772		30.06	0.88657	0.75238	0.83949		35.075	0.18118	0.17957	0.17912
35.1	0.20237	0.42599	0.40961		35.1	0.21351	0.22697		30.08	0.91736	0.80216	0.86533		35.1	0.17999	0.18801	0.18101
35.125	0.19748	0.43569	0.41477		35.125	0.21525	0.23101		30.1	0.95226	0.85127	0.9097		35.125	0.18275	0.17728	0.17943
35.15	0.20383	0.43943	0.41314		35.15	0.2114	0.23362		30.12	0.97603	0.87752	0.92608		35.15	0.19533	0.19399	0.18111
35.175	0.20485	0.42375	0.40811		35.175	0.21574	0.23698		30.14	0.99436	0.91352	0.94623		35.175	0.197	0.20184	0.18849
35.2	0.20085	0.40998	0.3914		35.2	0.20198	0.2252		30.16	1	0.94269	0.96403		35.2	0.1975	0.19552	0.19046
35.225	0.18764	0.41908	0.39361		35.225	0.20359	0.21137		30.18	0.99344	0.97502	0.98739		35.225	0.19523	0.19776	0.17959
35.25	0.20378	0.4152	0.37962		35.25	0.19461	0.19281		30.2	0.9941	1	1		35.25	0.20235	0.1956	0.17883
35.275	0.18951	0.39404	0.36994		35.275	0.185	0.18782		30.22	0.97212	0.98939	0.98276		35.275	0.192	0.18546	0.16696
35.3	0.17824	0.37371	0.37555		35.3	0.16961	0.17617		30.24	0.94601	0.96912	0.9895		35.3	0.2018	0.17659	0.16438
35.325	0.18265	0.37924	0.3534		35.325	0.15688	0.1718		30.26	0.93015	0.95941	0.96781		35.325	0.17946	0.16691	0.15995
35.35	0.18763	0.34902	0.33861		35.35	0.14337	0.15809		30.28	0.89147	0.93359	0.9494		35.35	0.17295	0.15876	0.14717
35.375	0.17514	0.33536	0.32825		35.375	0.13102	0.14694		30.3	0.85032	0.88732	0.93438		35.375	0.1688	0.15668	0.13336
35.4	0.17365	0.3192	0.30507		35.4	0.12285	0.13292		30.32	0.82533	0.85191	0.92456		35.4	0.15872	0.14009	0.13297
35.425	0.16101	0.30685	0.30116		35.425	0.10329	0.11603		30.34	0.78593	0.80848	0.88303		35.425	0.15447	0.13762	0.11854
35.45	0.15871	0.28461	0.29747		35.45	0.09538	0.1093		30.36	0.7431	0.75801	0.85294		35.45	0.13725	0.12319	0.10505
35.475	0.16635	0.28167	0.27293		35.475	0.09409	0.11072		30.38	0.69971	0.71369	0.81531		35.475	0.13224	0.11469	0.10004
35.5	0.14586	0.26872	0.26448		35.5	0.08524	0.09639		30.4	0.66108	0.66412	0.78008		35.5	0.12371	0.10726	0.09131
35.525	0.13791	0.24946	0.24935		35.525	0.06909	0.08921		30.42	0.62586	0.61357	0.76285		35.525	0.11217	0.09648	0.0886
35.55	0.14288	0.2265	0.21891		35.55	0.06984	0.0859		30.44	0.58807	0.60626	0.72929		35.55	0.102	0.08709	0.07871
35.575	0.13897	0.21248	0.21714		35.575	0.06351	0.07418		30.46	0.55809	0.55092	0.69592		35.575	0.10323	0.07634	0.07237
35.6	0.13069	0.19607	0.20812		35.6	0.05795	0.06788		30.48	0.52462	0.50195	0.64809		35.6	0.08554	0.06645	0.06769
35.625	0.11465	0.18728	0.1889		35.625	0.04987	0.06438		30.5	0.48952	0.47433	0.61343		35.625	0.07912	0.06893	0.06321
35.65	0.11962	0.18707	0.16956		35.65	0.04837	0.06374		30.52	0.4561	0.43023	0.58105		35.65	0.07377	0.05865	0.06435
35.675	0.10593	0.16231	0.17753		35.675	0.04247	0.05545		30.54	0.42683	0.40764	0.55664		35.675	0.06711	0.06292	0.05528
35.7	0.09975	0.1665	0.14821		35.7	0.04596	0.05344		30.56	0.40897	0.37208	0.51357		35.7	0.06102	0.0562	0.0551
35.725	0.10513	0.15163	0.15312		35.725	0.04292	0.05573		30.58	0.36988	0.34836	0.49893		35.725	0.0583	0.05198	0.0547
35.75	0.0861	0.12675	0.12708		35.75	0.04133	0.0478		30.6	0.34826	0.32554	0.44869		35.75	0.05968	0.04347	0.04444
35.775	0.08752	0.12868	0.14615		35.775	0.03483	0.0466		30.62	0.3264	0.30706	0.43077		35.775	0.05202	0.04582	0.0502
35.8	0.08482	0.12166	0.13564		35.8	0.03196	0.04284		30.64	0.30221	0.28319	0.41075		35.8	0.05175	0.03859	0.03989
35.825	0.08188	0.1287	0.12206		35.825	0.0352	0.03778		30.66	0.28294	0.26307	0.37485		35.825	0.04861	0.03742	0.0485
35.85	0.07756	0.11918	0.12741		35.85	0.03194	0.03988		30.68	0.26012	0.26003	0.35242		35.85	0.0457	0.03489	0.04026
35.875	0.0768	0.11168	0.12879		35.875	0.02984	0.04359		30.7	0.24697	0.23481	0.33957		35.875	0.03602	0.03897	0.04044
35.9	0.07798	0.11478	0.11736		35.9	0.02744	0.0389		30.72	0.22821	0.22562	0.33438		35.9	0.04203	0.03271	0.03571
35.925	0.06873	0.11931	0.09924		35.925	0.02837	0.03726		30.74	0.21584	0.20505	0.31467		35.925	0.0347	0.03306	0.043
35.95	0.06474	0.09608	0.09369		35.95	0.02922	0.03387		30.76	0.19939	0.19631	0.28921		35.95	0.03653	0.03056	0.03736
35.975	0.05719	0.09107	0.09698		35.975	0.02977	0.03528		30.78	0.18602	0.19193	0.27216		35.975	0.0409	0.03193	0.03072
36	0.06435	0.08892	0.08917		36	0.02886	0.03531		30.8	0.17491	0.18559	0.26407		36	0.03929	0.02608	0.03103
36.025	0.05672	0.08641	0.10447		36.025	0.02744	0.03597		30.82	0.16072	0.17565	0.2527		36.025	0.03604	0.02282	0.03773
36.05	0.05337	0.06925	0.07591		36.05	0.02359	0.03538		30.84	0.15645	0.17321	0.2443		36.05	0.03815	0.02363	0.03077
36.075	0.04817	0.06971	0.07443		36.075	0.01961	0.03031		30.86	0.14195	0.15684	0.23306		36.075	0.03255	0.03249	0.02822
36.1	0.05452	0.05956	0.06898		36.1	0.02465	0.03233		30.88	0.13676	0.15447	0.21774		36.1	0.02661	0.02049	0.03319
36.125	0.04649	0.06336	0.07418		36.125	0.02541	0.03025		30.9	0.12783	0.14551	0.2081		36.125	0.03167	0.02244	0.02717
36.15	0.04008	0.06357	0.0677		36.15	0.02121	0.02392		30.92	0.1207	0.14502	0.21293		36.15	0.03617	0.01671	0.02545
36.175	0.03899	0.06104	0.07074		36.175	0.01946	0.02457		30.94	0.11461	0.14213	0.20737		36.175	0.03277	0.02573	0.03248
36.2	0.04374	0.06029	0.07173		36.2	0.01958	0.01906		30.96	0.11086	0.13377	0.19409		36.2	0.03359	0.01593	0.02658
36.225	0.0505	0.05299	0.06819		36.225	0.02004	0.02736		30.98	0.1059	0.13754	0.19403		36.225	0.02868	0.01969	0.02796
36.25	0.044	0.05355	0.07111		36.25	0.01978	0.02757		31	0.10058	0.13802	0.18724		36.25	0.03359	0.02443	0.03094
36.275	0.04414	0.05244	0.04704		36.275	0.01862	0.0294		31.02	0.09666	0.13581	0.197		36.275	0.02915	0.01772	0.02351
36.3	0.04241	0.05275	0.05947		36.3	0.01579	0.02631		31.04	0.09154	0.13471	0.19583		36.3	0.02959	0.01524	0.02402
36.325	0.03365	0.06533	0.05274		36.325	0.01711	0.03056		31.06	0.08879	0.1328	0.19213		36.325	0.02768	0.01993	0.02601
36.35	0.04228	0.05432	0.05892		36.35	0.01356	0.03326		31.08	0.08517	0.13238	0.19096		36.35	0.02539	0.02301	0.02366
36.375	0.03578	0.05462	0.04448		36.375	0.01718	0.02867		31.1	0.08213	0.13496	0.19702		36.375	0.02893	0.0165	0.02532
36.4	0.03333	0.03323	0.05156		36.4	0.022	0.0265		31.12	0.07791	0.14278	0.19703		36.4	0.02833	0.01291	0.02966
36.425	0.04277	0.04592	0.04583		36.425	0.01952	0.01306		31.14	0.07714	0.13906	0.1953		36.425	0.02519	0.01318	0.0278
36.45	0.02706	0.04502	0.04905		36.45	0.01908	0.02391		31.16	0.07365	0.15415	0.19469		36.45	0.02529	0.01591	0.02756
36.475	0.039	0.03791	0.05159		36.475	0.01588	0.02685		31.18	0.07482	0.15111	0.20773		36.475	0.02403	0.01919	0.02426
36.5	0.02887	0.03808	0.04494		36.5	0.01117	0.02667		31.2	0.07059	0.15654	0.20934		36.5	0.02999	0.02	0.02599
36.525	0.02488	0.03669	0.04236		36.525	0.01544	0.02618		31.22	0.07242	0.1499	0.21169		36.525	0.02464	0.01988	0.02719
36.55	0.0357	0.04983	0.03627		36.55	0.01714	0.02593		31.24	0.07035	0.16499	0.21269		36.55	0.0221	0.0218	0.02666
36.575	0.03381	0.03771	0.04026		36.575	0.01436	0.02276		31.26	0.06809	0.15655	0.22301		36.575	0.02618	0.01764	0.02475
36.6	0.03096	0.04178	0.04119		36.6	0.01721	0.01946		31.28	0.06648	0.16789	0.2342		36.6	0.02424	0.02112	0.02488
36.625	0.02658	0.02858	0.0472		36.625	0.01917	0.02021		31.3	0.06676	0.1895	0.23383		36.625	0.01794	0.01654	0.02632
36.65	0.01993	0.02562	0.0318		36.65	0.01652	0.02083		31.32	0.0671	0.18151	0.23508		36.65	0.02629	0.01806	0.0278
36.675	0.02694	0.01896	0.03271		36.675	0.01391	0.02051		31.34	0.06701	0.19398	0.24979		36.675	0.02707	0.01937	0.02222
36.7	0.02878	0.04041	0.03452		36.7	0.01053	0.02001		31.36	0.06445	0.19408	0.2488		36.7	0.02489	0.01537	0.02676
36.725	0.02763	0.03851	0.03088		36.725	0.01219	0.02716		31.38	0.06402	0.2046	0.25666		36.725	0.01872	0.01633	0.0232
36.75	0.01953	0.03874	0.03234		36.75	0.01539	0.02242		31.4	0.06325	0.20298	0.25833		36.75	0.02142	0.0234	0.0232
36.775	0.0297	0.02075	0.04762		36.775	0.01769	0.02527		31.42	0.06642	0.20293	0.25475		36.775	0.02163	0.01414	0.02075
36.8	0.02273	0.03659	0.03265		36.8	0.01624	0.0181		31.44	0.05984	0.20903	0.25543		36.8	0.01831	0.01285	0.02215
36.825	0.01398	0.04372	0.0452		36.825	0.0132	0.02232		31.46	0.05802	0.2203	0.26106		36.825	0.02876	0.01788	0.02644
36.85	0.01412	0.0181	0.03996		36.85	0.01106	0.018		31.48	0.05958	0.21029	0.26533		36.85	0.02681	0.01705	0.02618
36.875	0.02543	0.02118	0.04786		36.875	0.01618	0.01923		31.5	0.05393	0.20964	0.25718		36.875	0.01893	0.01083	0.02311
36.9	0.03196	0.0414	0.0434		36.9	0.01345	0.01691		31.52	0.05635	0.19843	0.24272		36.9	0.01852	0.01802	0.0259
36.925	0.01311	0.01254	0.03032		36.925	0.01058	0.02399		31.54	0.04769	0.1852	0.23864		36.925	0.01824	0.01472	0.02552
36.95	0.01326	0.02407	0.03843		36.95	0.01203	0.02602		31.56	0.04583	0.17496	0.22808		36.95	0.01755	0.01019	0.02575
36.975	0.01753	0.02724	0.03158		36.975	0.01382	0.0207		31.58	0.04239	0.17326	0.22086		36.975	0.02206	0.01987	0.02648
37	0.01728	0.0222	0.03786		37	0.01279	0.02204		31.6	0.04267	0.16085	0.2093		37	0.02258	0.01546	0.02493
37.025	0.01395	0.02656	0.03326		37.025	0.01578	0.01697		31.62	0.04494	0.15211	0.19398		37.025	0.01962	0.01106	0.02545
37.05	0.01006	0.03127	0.04498		37.05	0.01125	0.01937		31.64	0.04522	0.13363	0.19936		37.05	0.01877	0.01534	0.02584
37.075	0.01676	0.02562	0.03096		37.075	0.01039	0.01585		31.66	0.03996	0.13471	0.18404		37.075	0.02027	0.01084	0.02309
37.1	0.01392	0.02342	0.04109		37.1	0.0106	0.01164		31.68	0.03907	0.12882	0.16897		37.1	0.01983	0.01173	0.02063
37.125	0.02798	0.0274	0.03431		37.125	0.01658	0.01565		31.7	0.03742	0.12135	0.1589		37.125	0.01794	0.01596	0.0256
37.15	0.01989	0.02233	0.02969		37.15	0.0167	0.0178		31.72	0.03452	0.11171	0.1665		37.15	0.02371	0.01446	0.02541
37.175	0.01649	0.02667	0.03142		37.175	0.01171	0.0177		31.74	0.03108	0.11002	0.15279		37.175	0.02266	0.01594	0.02187
37.2	0.02311	0.03565	0.01715		37.2	0.01316	0.01193		31.76	0.03407	0.09529	0.14519		37.2	0.01982	0.01702	0.02262
37.225	0.01931	0.01795	0.03122		37.225	0.01234	0.02341		31.78	0.03167	0.09741	0.13475		37.225	0.02042	0.01599	0.0273
37.25	0.02003	0.02049	0.03611		37.25	0.01337	0.01191		31.8	0.03033	0.10208	0.13649		37.25	0.02706	0.01109	0.02644
37.275	0.02205	0.02136	0.02444		37.275	0.01418	0.01921		31.82	0.03156	0.08907	0.12531		37.275	0.01755	0.01616	0.02595
37.3	0.01008	0.01425	0.01901		37.3	0.01567	0.01375		31.84	0.02728	0.08071	0.1187		37.3	0.02932	0.01245	0.02398
37.325	0.01162	0.02595	0.02025		37.325	0.01174	0.01576		31.86	0.02823	0.08148	0.11104		37.325	0.02698	0.01301	0.02415
37.35	0.00579	0.02086	0.01866		37.35	0.01216	0.01571		31.88	0.02656	0.07649	0.1079		37.35	0.01737	0.01464	0.02601
37.375	0.01477	0.02946	0.04008		37.375	0.01246	0.01809		31.9	0.02549	0.07817	0.10407		37.375	0.02044	0.01779	0.02477
37.4	0.01388	0.0121	0.03157		37.4	0.01131	0.01842		31.92	0.02627	0.07317	0.09221		37.4	0.02017	0.01016	0.02312
37.425	0.01469	0.02486	0.03043		37.425	0.01007	0.01276		31.94	0.02285	0.06818	0.09549		37.425	0.02299	0.01161	0.02473
37.45	0.01696	0.02083	0.03155		37.45	0.01601	0.01614		31.96	0.02116	0.06963	0.09401		37.45	0.01746	0.01378	0.02324
37.475	0.01688	0.028	0.02043		37.475	0.01609	0.01397		31.98	0.02278	0.06651	0.08703		37.475	0.0185	0.01111	0.02196
37.5	0.00743	0.02218	0.02404		37.5	0.01054	0.01734		32	0.02211	0.06294	0.08834		37.5	0.01601	0.00738	0.02369
37.525	0.02045	0.03935	0.03286		37.525	0.01374	0.02046		32.02	0.02185	0.06035	0.0813		37.525	0.02278	0.00874	0.02551
37.55	0.00994	0.0209	0.03182		37.55	0.00845	0.01717		32.04	0.0201	0.05258	0.07951		37.55	0.01991	0.0095	0.025
37.575	0.01391	0.02413	0.03145		37.575	0.01596	0.00877		32.06	0.02106	0.0565	0.07532		37.575	0.02499	0.0098	0.02338
37.6	0.01683	0.02521	0.02962		37.6	0.00973	0.01183		32.08	0.01998	0.04784	0.07118		37.6	0.01601	0.00958	0.02734
37.625	0.0221	0.02998	0.02801		37.625	0.01182	0.01763		32.1	0.01872	0.05229	0.06946		37.625	0.02324	0.01313	0.02593
37.65	0.01249	0.01498	0.02968		37.65	0.00926	0.01764		32.12	0.02004	0.04954	0.06526		37.65	0.01191	0.00977	0.02071
37.675	0.01379	0.01761	0.03872		37.675	0.00939	0.00786		32.14	0.02088	0.04642	0.05754		37.675	0.01674	0.01078	0.02507
37.7	0.01841	0.02238	0.03178		37.7	0.00832	0.00924		32.16	0.02011	0.04472	0.06305		37.7	0.01456	0.01573	0.02093
37.725	0.008	0.0069	0.0271		37.725	0.00828	0.00433		32.18	0.01761	0.04842	0.05706		37.725	0.01756	0.0147	0.02145
37.75	0.01933	0.02787	0.02628		37.75	0.01273	0.01704		32.2	0.01513	0.048	0.05775		37.75	0.01773	0.01358	0.02499
37.775	0.01902	0.01406	0.02976		37.775	0.01811	0.00994		32.22	0.01744	0.0466	0.04984		37.775	0.01748	0.01246	0.02447
37.8	0.01896	0.01573	0.02587		37.8	0.01183	0.01835		32.24	0.01652	0.04498	0.04231		37.8	0.02174	0.01537	0.02755
37.825	0.00992	0.01705	0.02697		37.825	0.01111	0.0168		32.26	0.01748	0.04471	0.04164		37.825	0.01721	0.01938	0.0284
37.85	0.01123	0.02325	0.02422		37.85	0.01432	0.01712		32.28	0.01386	0.03837	0.04887		37.85	0.02015	0.01982	0.02098
37.875	0.0174	0.02945	0.0319		37.875	0.01526	0.01426		32.3	0.01502	0.04139	0.04981		37.875	0.01308	0.01136	0.02203
37.9	0.01936	0.03028	0.02382		37.9	0.01552	0.01407		32.32	0.0161	0.04	0.0453		37.9	0.02043	0.01006	0.02664
37.925	0.01695	0.02493	0.02277		37.925	0.0101	0.01109		32.34	0.01563	0.03815	0.04438		37.925	0.01862	0.01029	0.02302
37.95	0.0173	0.026	0.03226		37.95	0.01211	0.0172		32.36	0.01353	0.03158	0.04297		37.95	0.02447	0.01569	0.0239
37.975	0.02064	0.02446	0.03211		37.975	0.01292	0.00867		32.38	0.01572	0.03588	0.04829		37.975	0.02025	0.00645	0.02507
38	0.01832	0.02495	0.02687		38	0.0122	0.01204		32.4	0.01205	0.04363	0.03996		38	0.02112	0.01325	0.02115
38.025	0.00791	0.03829	0.03058		38.025	0.01442	0.00974		32.42	0.01221	0.04366	0.04015		38.025	0.02663	0.01534	0.02311
38.05	0.01651	0.0364	0.03678		38.05	0.00725	0.01722		32.44	0.01809	0.03649	0.04418		38.05	0.0227	0.01234	0.02878
38.075	0.01815	0.03081	0.03426		38.075	0.01285	0.00963		32.46	0.01376	0.03217	0.03899		38.075	0.0244	0.00955	0.03143
38.1	0.01834	0.02057	0.04715		38.1	0.01546	0.01841		32.48	0.01233	0.03235	0.03362		38.1	0.01892	0.01554	0.02479
38.125	0.01481	0.03178	0.03591		38.125	0.01567	0.01001		32.5	0.01372	0.0308	0.04123		38.125	0.01959	0.01028	0.02463
38.15	0.01492	0.03596	0.04223		38.15	0.01849	0.01643		32.52	0.01216	0.03548	0.0384		38.15	0.01983	0.01309	0.0262
38.175	0.01487	0.03382	0.02804		38.175	0.00918	0.01227		32.54	0.01113	0.03566	0.03489		38.175	0.01782	0.01313	0.02563
38.2	0.01927	0.03872	0.03674		38.2	0.01456	0.0101		32.56	0.01145	0.04085	0.03928		38.2	0.01787	0.01746	0.02658
38.225	0.01761	0.04552	0.04692		38.225	0.00799	0.01478		32.58	0.01074	0.03062	0.03564		38.225	0.02342	0.01619	0.02695
38.25	0.02305	0.03482	0.06106		38.25	0.01102	0.01111		32.6	0.0134	0.03851	0.03769		38.25	0.01614	0.01662	0.02823
38.275	0.02495	0.05032	0.05685		38.275	0.01396	0.01778		32.62	0.01076	0.03644	0.03597		38.275	0.02775	0.01844	0.0329
38.3	0.01398	0.03806	0.05864		38.3	0.00977	0.01131		32.64	0.01001	0.0349	0.03629		38.3	0.02804	0.01543	0.03042
38.325	0.02024	0.06083	0.05851		38.325	0.01045	0.0107		32.66	0.01097	0.02893	0.02944		38.325	0.0263	0.01988	0.02773
38.35	0.01599	0.04465	0.06472		38.35	0.01796	0.00822		32.68	0.01006	0.03196	0.03575		38.35	0.02263	0.01648	0.03719
38.375	0.02516	0.04538	0.05405		38.375	0.01232	0.01919		32.7	0.01261	0.03866	0.03601		38.375	0.024	0.02153	0.02987
38.4	0.02423	0.06815	0.05936		38.4	0.01355	0.01228		32.72	0.00993	0.03397	0.03305		38.4	0.03184	0.02123	0.0318
38.425	0.02014	0.07353	0.07113		38.425	0.01068	0.00849		32.74	0.00965	0.0289	0.03362		38.425	0.03029	0.01596	0.03357
38.45	0.01953	0.05795	0.06545		38.45	0.01285	0.00663		32.76	0.01177	0.03178	0.03023		38.45	0.02765	0.02151	0.03133
38.475	0.02247	0.06392	0.07858		38.475	0.01481	0.01798		32.78	0.01034	0.0321	0.02499		38.475	0.02624	0.02095	0.03607
38.5	0.02614	0.07074	0.08525		38.5	0.01211	0.01886		32.8	0.01215	0.02547	0.03415		38.5	0.0252	0.02162	0.0328
38.525	0.01526	0.08589	0.08297		38.525	0.01384	0.0114		32.82	0.00843	0.0234	0.02785		38.525	0.02571	0.0186	0.03931
38.55	0.01538	0.07066	0.07412		38.55	0.01567	0.01085		32.84	0.00929	0.02695	0.03312		38.55	0.03374	0.02296	0.03512
38.575	0.01113	0.06616	0.07274		38.575	0.01198	0.01628		32.86	0.01117	0.02945	0.02726		38.575	0.03382	0.01638	0.03548
38.6	0.02409	0.07774	0.08611		38.6	0.01431	0.01735		32.88	0.01025	0.04139	0.02764		38.6	0.02926	0.02091	0.03642
38.625	0.01693	0.08658	0.08621		38.625	0.00977	0.00852		32.9	0.00916	0.02292	0.02808		38.625	0.02516	0.01678	0.0321
38.65	0.01882	0.06695	0.08835		38.65	0.01701	0.01214		32.92	0.0108	0.02969	0.03749		38.65	0.02722	0.02314	0.03919
38.675	0.01675	0.0852	0.09186		38.675	0.01438	0.01521		32.94	0.00787	0.02995	0.02891		38.675	0.02763	0.01719	0.03347
38.7	0.01153	0.08344	0.07337		38.7	0.01372	0.00681		32.96	0.01136	0.02421	0.03282		38.7	0.02795	0.01522	0.03159
38.725	0.01471	0.07501	0.0745		38.725	0.01207	0.0128		32.98	0.00825	0.02664	0.02863		38.725	0.02291	0.0139	0.03743
38.75	0.0179	0.09076	0.07472		38.75	0.01209	0.01182		33	0.00899	0.02142	0.02407		38.75	0.01881	0.01554	0.02973
38.775	0.02043	0.07078	0.07551		38.775	0.01053	0.00878		33.02	0.00954	0.03719	0.03044		38.775	0.02566	0.0171	0.02656
38.8	0.01828	0.07391	0.06915		38.8	0.01473	0.01353		33.04	0.00887	0.02343	0.03497		38.8	0.02978	0.01666	0.03174
38.825	0.01847	0.0606	0.08014		38.825	0.0138	0.0085		33.06	0.01072	0.02871	0.02991		38.825	0.02356	0.01385	0.03304
38.85	0.01138	0.06396	0.07606		38.85	0.01808	0.01		33.08	0.01028	0.02492	0.0353		38.85	0.01833	0.0174	0.03396
38.875	0.02927	0.06245	0.06959		38.875	0.01408	0.0173		33.1	0.00722	0.03207	0.02839		38.875	0.02471	0.01764	0.03604
38.9	0.02485	0.05962	0.07378		38.9	0.0143	0.01788		33.12	0.00938	0.03308	0.02742		38.9	0.02291	0.01512	0.02622
38.925	0.02067	0.08014	0.08194		38.925	0.01717	0.01671		33.14	0.01237	0.03259	0.02953		38.925	0.02322	0.01069	0.03387
38.95	0.02101	0.06767	0.07072		38.95	0.01543	0.01311		33.16	0.01186	0.03262	0.03011		38.95	0.01916	0.02018	0.03277
38.975	0.02313	0.0577	0.06868		38.975	0.01125	0.01406		33.18	0.009	0.0286	0.03945		38.975	0.02112	0.01482	0.03092
39	0.01782	0.06404	0.07593		39	0.01318	0.0104		33.2	0.01206	0.03268	0.03767		39	0.02125	0.01752	0.03568
39.025	0.02163	0.04895	0.06154		39.025	0.01275	0.01147		33.22	0.0116	0.02815	0.03027		39.025	0.02734	0.00665	0.02969
39.05	0.00871	0.0659	0.07514		39.05	0.01561	0.01878		33.24	0.01006	0.03313	0.03294		39.05	0.02314	0.01427	0.03432
39.075	0.02126	0.06213	0.06063		39.075	0.01327	0.01119		33.26	0.01026	0.03376	0.04198		39.075	0.02049	0.01171	0.0278
39.1	0.02952	0.04727	0.0603		39.1	0.01002	0.01302		33.28	0.01198	0.03049	0.03607		39.1	0.01577	0.0148	0.02793
39.125	0.0195	0.0653	0.05814		39.125	0.01544	0.0134		33.3	0.01026	0.02843	0.03361		39.125	0.0259	0.01245	0.03702
39.15	0.01175	0.05461	0.06121		39.15	0.01488	0.01591		33.32	0.01166	0.03349	0.03393		39.15	0.02391	0.01681	0.02678
39.175	0.01936	0.0543	0.0492		39.175	0.01355	0.01879		33.34	0.01174	0.03494	0.03797		39.175	0.02328	0.01408	0.03107
39.2	0.01863	0.05291	0.04818		39.2	0.01556	0.01557		33.36	0.01477	0.02816	0.03007		39.2	0.02463	0.01886	0.03128
39.225	0.02163	0.05354	0.04694		39.225	0.01508	0.01403		33.38	0.01147	0.03321	0.03565		39.225	0.01747	0.00939	0.03194
39.25	0.01936	0.06025	0.04989		39.25	0.01302	0.00987		33.4	0.0114	0.03243	0.03969		39.25	0.01214	0.0148	0.03594
39.275	0.02955	0.05326	0.04094		39.275	0.01685	0.00977		33.42	0.01241	0.0398	0.03501		39.275	0.01804	0.01411	0.03057
39.3	0.02575	0.04604	0.04956		39.3	0.01227	0.00953		33.44	0.01281	0.03055	0.03768		39.3	0.02075	0.01779	0.02544
39.325	0.02849	0.03226	0.05365		39.325	0.01017	0.01061		33.46	0.01233	0.0443	0.04153		39.325	0.02393	0.02007	0.02998
39.35	0.01975	0.04743	0.05071		39.35	0.01793	0.01075		33.48	0.01147	0.03519	0.04204		39.35	0.0194	0.01005	0.02724
39.375	0.01723	0.05486	0.06046		39.375	0.01505	0.01015		33.5	0.01482	0.02669	0.04008		39.375	0.02479	0.01822	0.0329
39.4	0.02029	0.0549	0.03928		39.4	0.01636	0.01054		33.52	0.01259	0.03646	0.04807		39.4	0.02115	0.01626	0.03198
39.425	0.02003	0.04518	0.04257		39.425	0.0143	0.0108		33.54	0.01377	0.03051	0.04136		39.425	0.01676	0.01553	0.03502
39.45	0.01702	0.05499	0.06355		39.45	0.01573	0.01188		33.56	0.01245	0.03339	0.03934		39.45	0.02018	0.00751	0.03398
39.475	0.02541	0.03824	0.05359		39.475	0.01469	0.02224		33.58	0.01481	0.0317	0.04356		39.475	0.02711	0.0142	0.02587
39.5	0.02312	0.04448	0.04272		39.5	0.01535	0.0169		33.6	0.01509	0.03923	0.04123		39.5	0.01648	0.01496	0.02982
39.525	0.0197	0.04869	0.05213		39.525	0.01371	0.01467		33.62	0.01671	0.04294	0.04786		39.525	0.0228	0.01262	0.03551
39.55	0.02751	0.0329	0.0535		39.55	0.01569	0.01874		33.64	0.01754	0.04763	0.04893		39.55	0.0179	0.01393	0.0312
39.575	0.02045	0.047	0.04105		39.575	0.01465	0.01129		33.66	0.01535	0.04474	0.05377		39.575	0.01906	0.01248	0.02507
39.6	0.03165	0.03966	0.0448		39.6	0.01513	0.01205		33.68	0.01832	0.04328	0.05509		39.6	0.02708	0.00776	0.03282
39.625	0.02506	0.03482	0.04039		39.625	0.01716	0.014		33.7	0.01871	0.05321	0.05128		39.625	0.01931	0.01387	0.0285
39.65	0.02381	0.04559	0.04755		39.65	0.01487	0.01645		33.72	0.01796	0.04486	0.05612		39.65	0.01479	0.01043	0.03654
39.675	0.03039	0.04671	0.05526		39.675	0.01249	0.01304		33.74	0.0201	0.05105	0.05361		39.675	0.01379	0.00962	0.03123
39.7	0.02137	0.03914	0.04825		39.7	0.01797	0.01443		33.76	0.02238	0.04749	0.06216		39.7	0.01504	0.01183	0.03121
39.725	0.02205	0.04157	0.04759		39.725	0.01137	0.01358		33.78	0.02129	0.04573	0.06941		39.725	0.02269	0.01636	0.03152
39.75	0.01447	0.04305	0.06381		39.75	0.01343	0.01901		33.8	0.02385	0.05746	0.06492		39.75	0.01553	0.01072	0.03038
39.775	0.01433	0.04572	0.05759		39.775	0.01579	0.01561		33.82	0.02472	0.05338	0.06859		39.775	0.01754	0.01573	0.02615
39.8	0.02349	0.05232	0.05364		39.8	0.01952	0.01096		33.84	0.02352	0.0523	0.07665		39.8	0.02246	0.01098	0.02521
39.825	0.02585	0.05118	0.05286		39.825	0.01752	0.01054		33.86	0.02636	0.05683	0.0729		39.825	0.01634	0.01429	0.02998
39.85	0.02513	0.04944	0.04902		39.85	0.01535	0.00832		33.88	0.02683	0.0631	0.07935		39.85	0.01168	0.01044	0.02384
39.875	0.02401	0.04306	0.04008		39.875	0.01476	0.01332		33.9	0.02828	0.06126	0.08067		39.875	0.01426	0.01893	0.02918
39.9	0.02377	0.05133	0.04905		39.9	0.01122	0.01321		33.92	0.03424	0.0637	0.07928		39.9	0.02101	0.01579	0.03072
39.925	0.02821	0.05269	0.05984		39.925	0.0158	0.0075		33.94	0.03405	0.06397	0.08727		39.925	0.02387	0.01147	0.02516
39.95	0.02538	0.0475	0.05101		39.95	0.01448	0.01936		33.96	0.03389	0.07728	0.08612		39.95	0.02137	0.01204	0.02835
39.975	0.02351	0.05506	0.0593		39.975	0.01597	0.01371		33.98	0.03684	0.07582	0.10147		39.975	0.02254	0.01332	0.02324
40	0.02059	0.05892	0.0617		40	0.01201	0.01149		34	0.03563	0.08328	0.1007		40	0.02174	0.01261	0.03337
40.025	0.02696	0.06136	0.06682		40.025	0.01047	0.00578		34.02	0.03957	0.0849	0.10474		40.025	0.01581	0.01644	0.03226
40.05	0.0284	0.06332	0.07069		40.05	0.01893	0.01271		34.04	0.04245	0.08689	0.10878		40.05	0.01656	0.01212	0.02789
40.075	0.02409	0.06028	0.07592		40.075	0.00889	0.01167		34.06	0.04414	0.0993	0.11245		40.075	0.01693	0.01714	0.03504
40.1	0.02462	0.06843	0.08319		40.1	0.01483	0.01176		34.08	0.04253	0.09553	0.12175		40.1	0.02162	0.02017	0.03125
40.125	0.02297	0.06027	0.07936		40.125	0.01739	0.01377		34.1	0.04413	0.10449	0.12388		40.125	0.02143	0.01327	0.03233
40.15	0.01841	0.07854	0.09853		40.15	0.01478	0.01908		34.12	0.0462	0.10603	0.12977		40.15	0.02801	0.01693	0.02176
40.175	0.02865	0.08765	0.08439		40.175	0.01157	0.01779		34.14	0.05117	0.10683	0.13116		40.175	0.02613	0.01763	0.03292
40.2	0.01979	0.0702	0.08282		40.2	0.01396	0.02205		34.16	0.05151	0.1077	0.13527		40.2	0.02627	0.01612	0.03495
40.225	0.02209	0.09193	0.091		40.225	0.01076	0.01933		34.18	0.05578	0.11262	0.13814		40.225	0.02025	0.01784	0.03648
40.25	0.02398	0.09032	0.08388		40.25	0.01233	0.01287		34.2	0.05847	0.11888	0.14206		40.25	0.02636	0.02109	0.03887
40.275	0.02263	0.09681	0.0975		40.275	0.01557	0.00611		34.22	0.05835	0.12185	0.14474		40.275	0.02603	0.0192	0.03235
40.3	0.03074	0.1033	0.0931		40.3	0.01544	0.01348		34.24	0.06192	0.11396	0.14329		40.3	0.02575	0.01994	0.03082
40.325	0.02704	0.09156	0.11091		40.325	0.01603	0.01343		34.26	0.0679	0.11873	0.14641		40.325	0.0235	0.01916	0.03619
40.35	0.02608	0.09876	0.11558		40.35	0.00778	0.01215		34.28	0.06883	0.11615	0.14452		40.35	0.02641	0.02071	0.03234
40.375	0.02569	0.09584	0.1207		40.375	0.01362	0.02151		34.3	0.07003	0.12385	0.14356		40.375	0.03041	0.02405	0.04131
40.4	0.02998	0.11091	0.10373		40.4	0.01186	0.0168		34.32	0.06882	0.11565	0.15113		40.4	0.03272	0.02157	0.03519
40.425	0.03031	0.1193	0.12811		40.425	0.01415	0.01102		34.34	0.07434	0.12777	0.14708		40.425	0.03202	0.03072	0.03399
40.45	0.02901	0.13115	0.12689		40.45	0.0141	0.01478		34.36	0.07661	0.12797	0.15706		40.45	0.03202	0.03863	0.0427
40.475	0.02812	0.13062	0.13892		40.475	0.0155	0.01717		34.38	0.07981	0.14061	0.16116		40.475	0.0364	0.02356	0.0405
40.5	0.02763	0.15259	0.15017		40.5	0.01284	0.02024		34.4	0.08334	0.13331	0.15409		40.5	0.03725	0.02774	0.04075
40.525	0.02608	0.13919	0.13546		40.525	0.0103	0.00781		34.42	0.08599	0.13337	0.1582		40.525	0.03726	0.03125	0.04644
40.55	0.02583	0.14746	0.14738		40.55	0.01426	0.01742		34.44	0.08879	0.14039	0.16298		40.55	0.03891	0.03251	0.04536
40.575	0.02492	0.13656	0.14865		40.575	0.0107	0.0152		34.46	0.09036	0.13729	0.16079		40.575	0.04287	0.03653	0.04419
40.6	0.03	0.1527	0.15275		40.6	0.01556	0.01877		34.48	0.09113	0.13922	0.15903		40.6	0.03935	0.04593	0.04534
40.625	0.02593	0.16539	0.17294		40.625	0.01251	0.01511		34.5	0.09243	0.14886	0.15387		40.625	0.04838	0.04287	0.04872
40.65	0.02939	0.1577	0.163		40.65	0.01536	0.01538		34.52	0.09528	0.14023	0.16545		40.65	0.04355	0.03874	0.04916
40.675	0.02685	0.16062	0.16188		40.675	0.01359	0.01709		34.54	0.09331	0.1432	0.16542		40.675	0.03854	0.03902	0.04919
40.7	0.02974	0.15901	0.18673		40.7	0.01759	0.01885		34.56	0.09614	0.14438	0.16619		40.7	0.0424	0.04207	0.04864
40.725	0.02809	0.18266	0.16941		40.725	0.01437	0.01551		34.58	0.09663	0.13657	0.16029		40.725	0.04589	0.0438	0.05466
40.75	0.02498	0.18188	0.17997		40.75	0.01469	0.02325		34.6	0.09682	0.13535	0.15167		40.75	0.04957	0.03852	0.05473
40.775	0.02228	0.15823	0.18011		40.775	0.01232	0.01717		34.62	0.09734	0.13683	0.15201		40.775	0.04794	0.04237	0.05203
40.8	0.02289	0.17318	0.16767		40.8	0.01948	0.01476		34.64	0.09782	0.14445	0.15581		40.8	0.04485	0.04402	0.04937
40.825	0.02916	0.19195	0.17143		40.825	0.01814	0.01846		34.66	0.09606	0.13806	0.1556		40.825	0.04496	0.04307	0.05295
40.85	0.0208	0.18295	0.17871		40.85	0.01188	0.01356		34.68	0.09706	0.1331	0.16125		40.85	0.04742	0.04183	0.04372
40.875	0.01938	0.18087	0.18281		40.875	0.01673	0.01582		34.7	0.09681	0.1372	0.15782		40.875	0.04879	0.0397	0.04991
40.9	0.01465	0.17914	0.15847		40.9	0.01342	0.0154		34.72	0.09659	0.12909	0.14308		40.9	0.04698	0.04694	0.04497
40.925	0.0269	0.17586	0.16416		40.925	0.01601	0.01592		34.74	0.09579	0.1305	0.14336		40.925	0.05019	0.04451	0.04537
40.95	0.03268	0.16425	0.1558		40.95	0.01513	0.02229		34.76	0.10008	0.12051	0.15186		40.95	0.04015	0.04607	0.04481
40.975	0.01865	0.1518	0.15129		40.975	0.01904	0.01845		34.78	0.09998	0.12102	0.14373		40.975	0.04007	0.04067	0.0488
41	0.02507	0.15221	0.15517		41	0.01441	0.01567		34.8	0.10005	0.124	0.14333		41	0.04775	0.03926	0.05155
41.025	0.02382	0.17205	0.14714		41.025	0.01153	0.01663		34.82	0.1011	0.12451	0.15424		41.025	0.04946	0.04429	0.04517
41.05	0.03921	0.15579	0.1372		41.05	0.0101	0.01714		34.84	0.10226	0.12239	0.1526		41.05	0.04906	0.05013	0.04589
41.075	0.02906	0.1655	0.1549		41.075	0.01387	0.01822		34.86	0.10761	0.11683	0.15702		41.075	0.04264	0.03795	0.04294
41.1	0.01875	0.1484	0.1539		41.1	0.01471	0.01575		34.88	0.10611	0.11981	0.15717		41.1	0.03801	0.04027	0.04482
41.125	0.02533	0.14286	0.13999		41.125	0.01708	0.01546		34.9	0.11101	0.12991	0.15782		41.125	0.04827	0.03928	0.04083
41.15	0.02585	0.13518	0.15078		41.15	0.01449	0.01803		34.92	0.11025	0.13379	0.1547		41.15	0.04496	0.04465	0.04713
41.175	0.02249	0.14107	0.13188		41.175	0.0169	0.02098		34.94	0.1108	0.12388	0.15733		41.175	0.03957	0.03725	0.05086
41.2	0.03013	0.12029	0.13031		41.2	0.01287	0.02007		34.96	0.11273	0.13765	0.16045		41.2	0.04683	0.03821	0.03737
41.225	0.02596	0.1406	0.11016		41.225	0.01472	0.01934		34.98	0.11778	0.14138	0.16691		41.225	0.04032	0.03628	0.04751
41.25	0.02414	0.13184	0.12866		41.25	0.01761	0.01749		35	0.12234	0.1374	0.16737		41.25	0.03738	0.03694	0.03968
41.275	0.02725	0.11248	0.1212		41.275	0.01378	0.01502		35.02	0.12467	0.13963	0.17692		41.275	0.03647	0.03557	0.0416
41.3	0.02624	0.12505	0.11873		41.3	0.01637	0.01846		35.04	0.12669	0.15355	0.17028		41.3	0.03654	0.03462	0.03975
41.325	0.02272	0.11165	0.10856		41.325	0.0113	0.01755		35.06	0.12612	0.15698	0.1708		41.325	0.03642	0.03604	0.04258
41.35	0.02826	0.11194	0.11991		41.35	0.01158	0.01993		35.08	0.13261	0.15052	0.17726		41.35	0.03884	0.03254	0.04098
41.375	0.02846	0.11367	0.12402		41.375	0.01399	0.02469		35.1	0.13575	0.16189	0.18532		41.375	0.03783	0.03239	0.04108
41.4	0.02786	0.11826	0.10636		41.4	0.01312	0.01393		35.12	0.13345	0.16997	0.19246		41.4	0.03499	0.02634	0.03568
41.425	0.02847	0.10831	0.10128		41.425	0.01604	0.01607		35.14	0.13806	0.1761	0.19002		41.425	0.0313	0.02271	0.03487
41.45	0.01955	0.10527	0.09315		41.45	0.00902	0.01603		35.16	0.14254	0.18665	0.19468		41.45	0.0373	0.0268	0.03319
41.475	0.0225	0.10593	0.1138		41.475	0.01408	0.01623		35.18	0.14007	0.18865	0.19959		41.475	0.03136	0.02525	0.03354
41.5	0.02393	0.09288	0.08696		41.5	0.01559	0.02335		35.2	0.13859	0.18512	0.20315		41.5	0.02997	0.02174	0.03652
41.525	0.02729	0.09353	0.09151		41.525	0.01275	0.0215		35.22	0.14464	0.19656	0.20015		41.525	0.02934	0.02396	0.03067
41.55	0.01587	0.09097	0.08621		41.55	0.01376	0.02239		35.24	0.13307	0.19707	0.20543		41.55	0.03346	0.02105	0.03428
41.575	0.02983	0.07876	0.09009		41.575	0.01711	0.01201		35.26	0.13342	0.202	0.20892		41.575	0.02437	0.02607	0.03408
41.6	0.02253	0.08382	0.09283		41.6	0.01337	0.02155		35.28	0.13456	0.19741	0.20771		41.6	0.02712	0.01505	0.03195
41.625	0.02428	0.07732	0.08242		41.625	0.01228	0.02114		35.3	0.13165	0.18211	0.2028		41.625	0.0248	0.02184	0.0294
41.65	0.02038	0.06332	0.09049		41.65	0.015	0.01387		35.32	0.12569	0.19019	0.19615		41.65	0.02027	0.01824	0.03275
41.675	0.02359	0.08208	0.08257		41.675	0.01711	0.01494		35.34	0.12053	0.18058	0.19309		41.675	0.02528	0.01486	0.02855
41.7	0.03505	0.06855	0.07704		41.7	0.01585	0.01172		35.36	0.11276	0.17929	0.19565		41.7	0.02075	0.01376	0.02501
41.725	0.0187	0.0748	0.0579		41.725	0.01557	0.01865		35.38	0.10489	0.16946	0.17727		41.725	0.02285	0.01389	0.03213
41.75	0.02256	0.06485	0.08557		41.75	0.01914	0.01175		35.4	0.10283	0.16247	0.17142		41.75	0.02965	0.0169	0.02726
41.775	0.02755	0.07324	0.07539		41.775	0.01711	0.01139		35.42	0.10305	0.15144	0.16817		41.775	0.02037	0.01817	0.02744
41.8	0.01855	0.07234	0.06408		41.8	0.01556	0.01247		35.44	0.09328	0.13973	0.15479		41.8	0.0174	0.02042	0.02517
41.825	0.01852	0.06834	0.06387		41.825	0.01519	0.01815		35.46	0.08817	0.13222	0.15772		41.825	0.028	0.01291	0.0275
41.85	0.02804	0.06732	0.05822		41.85	0.01791	0.01474		35.48	0.08233	0.12583	0.15009		41.85	0.01901	0.01388	0.0287
41.875	0.02203	0.05808	0.05801		41.875	0.01767	0.01973		35.5	0.07948	0.1103	0.13887		41.875	0.02524	0.01371	0.02632
41.9	0.02281	0.05229	0.05485		41.9	0.01594	0.01451		35.52	0.0744	0.11201	0.13222		41.9	0.02847	0.01552	0.02195
41.925	0.02892	0.04639	0.05928		41.925	0.01383	0.01104		35.54	0.06902	0.10472	0.11747		41.925	0.02653	0.01577	0.02629
41.95	0.01782	0.04882	0.05171		41.95	0.01479	0.0136		35.56	0.06871	0.09481	0.11911		41.95	0.02289	0.01835	0.02196
41.975	0.02377	0.03386	0.05127		41.975	0.01875	0.01118		35.58	0.05884	0.10063	0.10875		41.975	0.01809	0.01337	0.02048
42	0.02382	0.04546	0.03553		42	0.01723	0.01231		35.6	0.05732	0.09687	0.10748		42	0.01967	0.01226	0.02706
42.025	0.02459	0.03586	0.04336		42.025	0.01568	0.01226		35.62	0.05334	0.08463	0.10404		42.025	0.02158	0.01742	0.02463
42.05	0.02148	0.0402	0.04338		42.05	0.01395	0.01395		35.64	0.04715	0.07997	0.09733		42.05	0.01964	0.01252	0.01902
42.075	0.02282	0.03882	0.05733		42.075	0.01436	0.01358		35.66	0.04529	0.06998	0.09055		42.075	0.01451	0.01581	0.02721
42.1	0.02423	0.04292	0.0298		42.1	0.01241	0.01733		35.68	0.04406	0.07176	0.08971		42.1	0.01487	0.01143	0.02548
42.125	0.02072	0.03272	0.0467		42.125	0.01073	0.01796		35.7	0.04249	0.06859	0.08183		42.125	0.02007	0.01221	0.02648
42.15	0.02084	0.02705	0.03289		42.15	0.0149	0.01441		35.72	0.0404	0.05665	0.07517		42.15	0.01968	0.01401	0.025
42.175	0.03009	0.04151	0.04128		42.175	0.01155	0.01859		35.74	0.03475	0.05438	0.07495		42.175	0.01887	0.012	0.02207
42.2	0.02714	0.03238	0.03756		42.2	0.01913	0.01672		35.76	0.03552	0.05405	0.0738		42.2	0.01486	0.01024	0.02944
42.225	0.03849	0.03409	0.0285		42.225	0.01958	0.02034		35.78	0.0319	0.0559	0.07221		42.225	0.01762	0.01276	0.02457
42.25	0.03489	0.01973	0.02715		42.25	0.01632	0.01854		35.8	0.03116	0.04996	0.06927		42.25	0.01733	0.01218	0.02738
42.275	0.02587	0.04062	0.02388		42.275	0.01519	0.02346		35.82	0.03047	0.05503	0.06299		42.275	0.01783	0.01563	0.0257
42.3	0.0259	0.00922	0.03012		42.3	0.01521	0.02078		35.84	0.02491	0.04953	0.05689		42.3	0.01481	0.01225	0.02641
42.325	0.03256	0.03046	0.02333		42.325	0.0201	0.01804		35.86	0.02463	0.04831	0.05703		42.325	0.01988	0.01341	0.03112
42.35	0.02725	0.02979	0.02572		42.35	0.0136	0.01636		35.88	0.0237	0.04199	0.0594		42.35	0.01667	0.00901	0.0322
42.375	0.02558	0.0321	0.03049		42.375	0.01439	0.0196		35.9	0.02107	0.03904	0.05664		42.375	0.01896	0.01216	0.02296
42.4	0.0362	0.04311	0.03458		42.4	0.01522	0.02277		35.92	0.02402	0.03803	0.05419		42.4	0.02026	0.01009	0.02177
42.425	0.02127	0.02242	0.03913		42.425	0.0182	0.02084		35.94	0.02085	0.04407	0.05142		42.425	0.02237	0.01371	0.02888
42.45	0.02421	0.00698	0.03166		42.45	0.01758	0.02383		35.96	0.01973	0.03985	0.0405		42.45	0.02071	0.01783	0.02554
42.475	0.02997	0.03454	0.01909		42.475	0.01795	0.01716		35.98	0.01918	0.03315	0.04194		42.475	0.02498	0.01695	0.02406
42.5	0.02943	0.03661	0.02714		42.5	0.02233	0.01859		36	0.0166	0.03656	0.04066		42.5	0.01975	0.01704	0.02795
42.525	0.02799	0.02998	0.03384		42.525	0.01992	0.02338		36.02	0.01722	0.03541	0.04235		42.525	0.02885	0.01947	0.02874
42.55	0.02931	0.02514	0.03033		42.55	0.01636	0.01678		36.04	0.01639	0.03245	0.04212		42.55	0.0264	0.02181	0.02437
42.575	0.03086	0.02292	0.04167		42.575	0.01643	0.02194		36.06	0.01549	0.03871	0.03521		42.575	0.02399	0.01969	0.02714
42.6	0.02538	0.04405	0.0248		42.6	0.01825	0.02723		36.08	0.01397	0.03186	0.03529		42.6	0.02492	0.01253	0.02852
42.625	0.02144	0.01526	0.03138		42.625	0.01712	0.01981		36.1	0.01365	0.03265	0.04142		42.625	0.02627	0.02038	0.03088
42.65	0.02792	0.03866	0.02663		42.65	0.01761	0.01769		36.12	0.01495	0.03344	0.03544		42.65	0.0281	0.02213	0.02758
42.675	0.03206	0.02738	0.03026		42.675	0.01299	0.01874		36.14	0.01297	0.02434	0.03168		42.675	0.03067	0.02251	0.03089
42.7	0.03491	0.03445	0.02676		42.7	0.01638	0.02347		36.16	0.01286	0.03644	0.02929		42.7	0.02902	0.01454	0.03123
42.725	0.02651	0.03557	0.02099		42.725	0.01658	0.02975		36.18	0.01268	0.03453	0.03708		42.725	0.0259	0.01913	0.03244
42.75	0.01957	0.02012	0.02372		42.75	0.01657	0.02302		36.2	0.01008	0.03112	0.03098		42.75	0.02871	0.01884	0.03604
42.775	0.03187	0.02291	0.0312		42.775	0.01224	0.01821		36.22	0.0099	0.02838	0.0258		42.775	0.02508	0.01986	0.032
42.8	0.03043	0.03748	0.02079		42.8	0.01717	0.01845		36.24	0.0102	0.02789	0.0289		42.8	0.02287	0.02063	0.04085
42.825	0.02712	0.03335	0.03541		42.825	0.0163	0.02343		36.26	0.01197	0.02441	0.0291		42.825	0.02849	0.02101	0.03445
42.85	0.02608	0.03089	0.02126		42.85	0.01548	0.02217		36.28	0.01008	0.02833	0.02824		42.85	0.03201	0.02216	0.03541
42.875	0.02512	0.01891	0.01764		42.875	0.02409	0.02154		36.3	0.00798	0.02507	0.03276		42.875	0.02941	0.02255	0.03579
42.9	0.02868	0.01716	0.02773		42.9	0.0186	0.01985		36.32	0.00867	0.02615	0.02498		42.9	0.0333	0.02509	0.03274
42.925	0.03249	0.02804	0.03647		42.925	0.01632	0.02233		36.34	0.00952	0.01621	0.02579		42.925	0.02911	0.01857	0.03267
42.95	0.03096	0.02987	0.02424		42.95	0.02058	0.0306		36.36	0.0094	0.01714	0.02463		42.95	0.02722	0.02107	0.03615
42.975	0.02951	0.02015	0.02901		42.975	0.01676	0.02399		36.38	0.00939	0.02526	0.02117		42.975	0.03694	0.01789	0.03442
43	0.02935	0.02722	0.02323		43	0.01995	0.01924		36.4	0.00755	0.022	0.02402		43	0.02537	0.02273	0.03315
43.025	0.01844	0.02952	0.03639		43.025	0.02245	0.02272		36.42	0.00674	0.02307	0.03039		43.025	0.03706	0.02745	0.03217
43.05	0.01626	0.02766	0.0245		43.05	0.01625	0.02451		36.44	0.00997	0.02287	0.02131		43.05	0.02652	0.02431	0.03189
43.075	0.02418	0.03914	0.02768		43.075	0.01683	0.02157		36.46	0.00669	0.02874	0.01977		43.075	0.03084	0.01426	0.02707
43.1	0.03478	0.03299	0.03007		43.1	0.01857	0.02324		36.48	0.00552	0.02172	0.02027		43.1	0.02284	0.018	0.03026
43.125	0.03267	0.0235	0.03869		43.125	0.01975	0.02198		36.5	0.01132	0.02032	0.01928		43.125	0.02757	0.01432	0.02957
43.15	0.02718	0.02926	0.03292		43.15	0.01516	0.02695		36.52	0.00765	0.02281	0.02046		43.15	0.02619	0.01606	0.02702
43.175	0.02952	0.01525	0.02273		43.175	0.01707	0.01641		36.54	0.00915	0.02591	0.01929		43.175	0.02966	0.01352	0.02711
43.2	0.03259	0.02946	0.02886		43.2	0.01855	0.02244		36.56	0.00592	0.01911	0.01947		43.2	0.02828	0.01798	0.02968
43.225	0.03105	0.02593	0.02456		43.225	0.02067	0.02996		36.58	0.00479	0.0249	0.02689		43.225	0.02756	0.01866	0.03052
43.25	0.01827	0.03408	0.02253		43.25	0.02095	0.02266		36.6	0.00746	0.01847	0.02238		43.25	0.02543	0.01006	0.03053
43.275	0.02732	0.03912	0.03013		43.275	0.02077	0.02401		36.62	0.00748	0.03017	0.02312		43.275	0.02423	0.01558	0.02822
43.3	0.02279	0.02797	0.03264		43.3	0.02063	0.02176		36.64	0.00407	0.02367	0.02157		43.3	0.02496	0.01291	0.02852
43.325	0.02974	0.03183	0.02675		43.325	0.02078	0.02348		36.66	0.00677	0.01672	0.02126		43.325	0.02884	0.01724	0.02506
43.35	0.0227	0.02984	0.0288		43.35	0.01752	0.01344		36.68	0.00572	0.01995	0.0207		43.35	0.02562	0.01568	0.02446
43.375	0.02819	0.02072	0.03006		43.375	0.01674	0.01997		36.7	0.0068	0.02049	0.01915		43.375	0.02508	0.01386	0.02269
43.4	0.02576	0.02993	0.02735		43.4	0.01596	0.0197		36.72	0.00341	0.02619	0.01377		43.4	0.02514	0.00976	0.02382
43.425	0.02607	0.02831	0.02748		43.425	0.01492	0.02093		36.74	0.00508	0.02223	0.01753		43.425	0.02558	0.01345	0.02321
43.45	0.02752	0.02276	0.02126		43.45	0.01606	0.02079		36.76	0.00629	0.01954	0.02167		43.45	0.02226	0.01015	0.0233
43.475	0.02525	0.02197	0.02648		43.475	0.01656	0.02389		36.78	0.00636	0.02906	0.02067		43.475	0.02368	0.00753	0.0234
43.5	0.02459	0.03595	0.0325		43.5	0.01855	0.01964		36.8	0.00405	0.01603	0.02227		43.5	0.01838	0.01314	0.02531
43.525	0.02547	0.03659	0.03648		43.525	0.01589	0.0157		36.82	0.00641	0.01933	0.01781		43.525	0.02267	0.01119	0.02177
43.55	0.01996	0.02937	0.0391		43.55	0.01601	0.02278		36.84	0.00492	0.01282	0.01978		43.55	0.02295	0.01646	0.02447
43.575	0.03111	0.0268	0.03038		43.575	0.01121	0.01722		36.86	0.00576	0.02436	0.01192		43.575	0.0215	0.00951	0.02163
43.6	0.0201	0.03065	0.02484		43.6	0.01431	0.02318		36.88	0.00585	0.01919	0.02223		43.6	0.01741	0.01011	0.02664
43.625	0.02559	0.03154	0.0261		43.625	0.0181	0.01987		36.9	0.00646	0.02878	0.0203		43.625	0.02244	0.01194	0.02401
43.65	0.02008	0.02229	0.0268		43.65	0.01783	0.01543		36.92	0.00633	0.02136	0.00787		43.65	0.02666	0.0117	0.01898
43.675	0.02079	0.02758	0.03644		43.675	0.01714	0.02326		36.94	0.00535	0.02406	0.01379		43.675	0.02096	0.01323	0.02432
43.7	0.02676	0.02632	0.02954		43.7	0.01892	0.01956		36.96	0.00582	0.02256	0.01328		43.7	0.02203	0.00756	0.02417
43.725	0.02643	0.04114	0.03511		43.725	0.01566	0.01681		36.98	0.00536	0.02525	0.01945		43.725	0.01986	0.00456	0.02534
43.75	0.01897	0.03976	0.0264		43.75	0.0121	0.01741		37	0.0035	0.01948	0.01696		43.75	0.01961	0.00859	0.0275
43.775	0.02066	0.03337	0.03639		43.775	0.01542	0.0174		37.02	0.00491	0.01677	0.01583		43.775	0.02664	0.00979	0.02582
43.8	0.01992	0.04545	0.03776		43.8	0.01549	0.01128		37.04	0.00558	0.01976	0.01798		43.8	0.02253	0.00827	0.02055
43.825	0.01796	0.0349	0.03755		43.825	0.01407	0.01387		37.06	0.00682	0.02035	0.0145		43.825	0.02274	0.01248	0.02006
43.85	0.02466	0.03578	0.03315		43.85	0.01598	0.02114		37.08	0.00548	0.02034	0.01486		43.85	0.02215	0.01228	0.02479
43.875	0.02116	0.02321	0.04291		43.875	0.01644	0.01434		37.1	0.00371	0.01569	0.02163		43.875	0.01967	0.00847	0.02051
43.9	0.01686	0.03839	0.03534		43.9	0.01741	0.02279		37.12	0.00524	0.02249	0.01698		43.9	0.02674	0.0095	0.0211
43.925	0.01669	0.02843	0.0357		43.925	0.01612	0.01947		37.14	0.00453	0.02907	0.01486		43.925	0.01937	0.01206	0.02301
43.95	0.01974	0.04766	0.03288		43.95	0.01717	0.01734		37.16	0.00457	0.0146	0.01428		43.95	0.02249	0.01096	0.02807
43.975	0.01673	0.02782	0.04899		43.975	0.01221	0.01782		37.18	0.00367	0.01533	0.0137		43.975	0.0232	0.01119	0.02523
44	0.0206	0.04658	0.07122		44	0.01416	0.0165		37.2	0.00483	0.02109	0.01442		44	0.0217	0.01238	0.02227
44.025	0.02244	0.04163	0.04484		44.025	0.01628	0.02246		37.22	0.00371	0.0141	0.01063		44.025	0.02016	0.01651	0.02497
44.05	0.02477	0.03966	0.04962		44.05	0.01452	0.01721		37.24	0.00227	0.01866	0.01314		44.05	0.02063	0.01508	0.02614
44.075	0.02297	0.05746	0.05304		44.075	0.01934	0.01657		37.26	0.00334	0.02066	0.00694		44.075	0.02603	0.0128	0.03331
44.1	0.02457	0.0724	0.05045		44.1	0.01339	0.01743		37.28	0.00548	0.02064	0.02285		44.1	0.0289	0.0137	0.02832
44.125	0.01889	0.05614	0.06543		44.125	0.01167	0.01753		37.3	0.00416	0.01755	0.01387		44.125	0.02607	0.00913	0.02553
44.15	0.01564	0.05846	0.05673		44.15	0.01508	0.02437		37.32	0.00504	0.01865	0.01848		44.15	0.02099	0.00991	0.02902
44.175	0.01805	0.06638	0.06876		44.175	0.01677	0.02522		37.34	0.00323	0.01758	0.01554		44.175	0.03043	0.01624	0.03151
44.2	0.02248	0.05631	0.05768		44.2	0.01232	0.01611		37.36	0.00286	0.01884	0.01867		44.2	0.02887	0.01596	0.02653
44.225	0.02019	0.06042	0.05929		44.225	0.01338	0.01317		37.38	0.00417	0.01642	0.01419		44.225	0.02825	0.01822	0.02411
44.25	0.01274	0.06047	0.07405		44.25	0.01422	0.01683		37.4	0.00505	0.02621	0.01187		44.25	0.02687	0.01284	0.02573
44.275	0.01215	0.07757	0.07226		44.275	0.01626	0.019		37.42	0.00346	0.01412	0.01265		44.275	0.02545	0.01769	0.02753
44.3	0.02644	0.07441	0.07931		44.3	0.01749	0.0206		37.44	0.00442	0.01822	0.01552		44.3	0.03079	0.01872	0.03139
44.325	0.02659	0.07697	0.08693		44.325	0.0112	0.01361		37.46	0.00593	0.01834	0.01308		44.325	0.02804	0.01394	0.02669
44.35	0.01582	0.09335	0.07665		44.35	0.01615	0.0235		37.48	0.00773	0.01382	0.01472		44.35	0.03005	0.01866	0.03014
44.375	0.03027	0.09091	0.08245		44.375	0.01327	0.01439		37.5	0.00542	0.01814	0.01462		44.375	0.02923	0.01974	0.03119
44.4	0.02297	0.08132	0.0835		44.4	0.01365	0.0188		37.52	0.00381	0.01647	0.01614		44.4	0.03136	0.02026	0.03555
44.425	0.02611	0.09139	0.07956		44.425	0.00796	0.01859		37.54	0.00441	0.01854	0.02105		44.425	0.03336	0.01968	0.03441
44.45	0.02625	0.10253	0.09772		44.45	0.01278	0.01659		37.56	0.00427	0.01431	0.0139		44.45	0.03056	0.02534	0.03277
44.475	0.01936	0.10319	0.09095		44.475	0.01729	0.02075		37.58	0.00391	0.01833	0.01405		44.475	0.03928	0.01975	0.03164
44.5	0.0216	0.09683	0.09812		44.5	0.01733	0.01793		37.6	0.00344	0.01725	0.01575		44.5	0.0337	0.02537	0.03484
44.525	0.02086	0.09844	0.09362		44.525	0.01411	0.01387		37.62	0.00406	0.02232	0.013		44.525	0.03278	0.02275	0.03692
44.55	0.00912	0.09958	0.10215		44.55	0.01128	0.01984		37.64	0.00454	0.0139	0.01246		44.55	0.03543	0.02128	0.03281
44.575	0.01686	0.09583	0.09595		44.575	0.01012	0.01839		37.66	0.0054	0.01724	0.00711		44.575	0.03784	0.03033	0.04022
44.6	0.02371	0.10138	0.12092		44.6	0.01537	0.01097		37.68	0.00347	0.01849	0.0046		44.6	0.03828	0.03009	0.04173
44.625	0.02539	0.10871	0.10769		44.625	0.01519	0.02023		37.7	0.00338	0.01119	0.01414		44.625	0.03918	0.03096	0.03985
44.65	0.01406	0.09901	0.10104		44.65	0.01501	0.01686		37.72	0.00334	0.02135	0.01231		44.65	0.04154	0.02783	0.03793
44.675	0.0163	0.10695	0.10255		44.675	0.01504	0.01859		37.74	0.00537	0.01855	0.01264		44.675	0.04277	0.0287	0.04038
44.7	0.0255	0.11273	0.11143		44.7	0.01644	0.01727		37.76	0.00474	0.02249	0.01193		44.7	0.03837	0.03228	0.0359
44.725	0.02249	0.10184	0.11089		44.725	0.01545	0.0167		37.78	0.00496	0.01691	0.01454		44.725	0.04369	0.03251	0.04001
44.75	0.02069	0.11573	0.11388		44.75	0.01151	0.02087		37.8	0.00296	0.01681	0.01351		44.75	0.04632	0.03142	0.04354
44.775	0.02407	0.11176	0.09533		44.775	0.01257	0.02266		37.82	0.00284	0.01603	0.01489		44.775	0.04732	0.03691	0.04009
44.8	0.02034	0.12648	0.10897		44.8	0.01619	0.01848		37.84	0.00627	0.0169	0.01473		44.8	0.04291	0.03799	0.04681
44.825	0.01822	0.11798	0.09802		44.825	0.01422	0.01779		37.86	0.00523	0.01582	0.01703		44.825	0.04724	0.03889	0.04654
44.85	0.01852	0.10447	0.11336		44.85	0.01759	0.02276		37.88	0.00548	0.00904	0.01508		44.85	0.04607	0.03747	0.03925
44.875	0.02174	0.09871	0.10501		44.875	0.01771	0.023		37.9	0.00306	0.00969	0.0141		44.875	0.04212	0.03783	0.03972
44.9	0.02423	0.1051	0.09984		44.9	0.01753	0.02119		37.92	0.0051	0.01588	0.0161		44.9	0.04711	0.02995	0.03966
44.925	0.01387	0.10792	0.09478		44.925	0.01427	0.02124		37.94	0.00493	0.01135	0.00907		44.925	0.04053	0.03052	0.03849
44.95	0.01636	0.10705	0.1065		44.95	0.01576	0.01638		37.96	0.00189	0.01904	0.01539		44.95	0.04904	0.02613	0.03401
44.975	0.0237	0.09545	0.08989		44.975	0.01524	0.01394		37.98	0.00522	0.01826	0.01782		44.975	0.03828	0.03306	0.03742
45	0.01794	0.10077	0.09775		45	0.01395	0.01711		38	0.00347	0.01905	0.01271		45	0.04082	0.02706	0.03508
45.025	0.01033	0.10133	0.09417		45.025	0.01104	0.02165		38.02	0.00318	0.01827	0.016		45.025	0.03852	0.02483	0.03705
45.05	0.0163	0.09748	0.09512		45.05	0.01645	0.01567		38.04	0.00139	0.01502	0.00786		45.05	0.03589	0.0304	0.03695
45.075	0.00868	0.10673	0.09154		45.075	0.015	0.01722		38.06	0.00472	0.02323	0.01943		45.075	0.03406	0.02393	0.03458
45.1	0.01231	0.10062	0.0993		45.1	0.01358	0.02332		38.08	0.00482	0.01864	0.01876		45.1	0.0341	0.02162	0.03497
45.125	0.02086	0.10297	0.09595		45.125	0.01592	0.01603		38.1	0.00368	0.01598	0.01674		45.125	0.03551	0.02198	0.03698
45.15	0.00775	0.11032	0.09747		45.15	0.01553	0.01609		38.12	0.0047	0.01416	0.01391		45.15	0.03683	0.02548	0.0356
45.175	0.01841	0.10158	0.11214		45.175	0.01484	0.0258		38.14	0.00478	0.01765	0.01479		45.175	0.03156	0.02316	0.03232
45.2	0.01072	0.09809	0.12216		45.2	0.01026	0.02492		38.16	0.00492	0.01702	0.02154		45.2	0.03433	0.02348	0.03466
45.225	0.02292	0.09591	0.08606		45.225	0.01333	0.01664		38.18	0.00278	0.02067	0.01815		45.225	0.02851	0.02469	0.0334
45.25	0.01474	0.11268	0.1056		45.25	0.01388	0.01794		38.2	0.00419	0.01464	0.01841		45.25	0.0317	0.02458	0.03409
45.275	0.01869	0.10811	0.09477		45.275	0.01579	0.0152		38.22	0.00559	0.01634	0.01941		45.275	0.03912	0.02189	0.03486
45.3	0.01536	0.1132	0.11046		45.3	0.01634	0.02248		38.24	0.00418	0.02111	0.01658		45.3	0.03358	0.02776	0.03641
45.325	0.01681	0.09089	0.09827		45.325	0.01155	0.02018		38.26	0.00593	0.02115	0.02413		45.325	0.03663	0.02702	0.03524
45.35	0.01785	0.12004	0.10195		45.35	0.01346	0.01731		38.28	0.00407	0.02128	0.01772		45.35	0.03813	0.02395	0.03651
45.375	0.01533	0.09451	0.10812		45.375	0.01209	0.02024		38.3	0.00526	0.0217	0.0197		45.375	0.03987	0.02439	0.03414
45.4	0.01646	0.11044	0.10431		45.4	0.01238	0.0264		38.32	0.00547	0.02287	0.01805		45.4	0.03541	0.02556	0.0385
45.425	0.01701	0.10314	0.10289		45.425	0.01425	0.01556		38.34	0.00695	0.02412	0.02411		45.425	0.03771	0.02482	0.03101
45.45	0.02291	0.10573	0.09773		45.45	0.01462	0.0183		38.36	0.00545	0.02522	0.02196		45.45	0.03485	0.02696	0.03504
45.475	0.01619	0.11176	0.09438		45.475	0.01509	0.02198		38.38	0.00519	0.01658	0.02271		45.475	0.03691	0.02855	0.03201
45.5	0.01755	0.09577	0.10043		45.5	0.01862	0.02154		38.4	0.0078	0.02936	0.01994		45.5	0.0333	0.01899	0.03845
45.525	0.00704	0.10335	0.09924		45.525	0.01887	0.01332		38.42	0.00762	0.02342	0.02322		45.525	0.03264	0.02597	0.03224
45.55	0.01277	0.09783	0.09963		45.55	0.01826	0.01818		38.44	0.00828	0.02174	0.02409		45.55	0.03527	0.02311	0.0392
45.575	0.00702	0.09041	0.09525		45.575	0.01411	0.0198		38.46	0.00719	0.02359	0.02942		45.575	0.02959	0.02441	0.03597
45.6	0.01728	0.10478	0.09247		45.6	0.01539	0.02359		38.48	0.00663	0.01937	0.02646		45.6	0.02508	0.01569	0.03554
45.625	0.01889	0.10034	0.08787		45.625	0.01935	0.02085		38.5	0.00601	0.018	0.02362		45.625	0.0304	0.01924	0.03648
45.65	0.00886	0.09636	0.08769		45.65	0.0149	0.01805		38.52	0.00593	0.02996	0.0261		45.65	0.02476	0.01515	0.03213
45.675	0.01799	0.09346	0.09374		45.675	0.01557	0.02347		38.54	0.00803	0.02005	0.02976		45.675	0.02505	0.02081	0.02915
45.7	0.01006	0.10343	0.07373		45.7	0.01573	0.01432		38.56	0.00397	0.02617	0.02958		45.7	0.03403	0.02024	0.02942
45.725	0.01434	0.07765	0.07943		45.725	0.01068	0.01799		38.58	0.00549	0.03004	0.03064		45.725	0.02938	0.01671	0.03264
45.75	0.01127	0.09524	0.07732		45.75	0.01571	0.01836		38.6	0.00571	0.02724	0.03033		45.75	0.02887	0.0166	0.02734
45.775	0.01999	0.07815	0.07895		45.775	0.01523	0.01313		38.62	0.00646	0.03471	0.02886		45.775	0.02644	0.01408	0.02534
45.8	0.01684	0.08787	0.07695		45.8	0.01531	0.01917		38.64	0.00592	0.02457	0.02936		45.8	0.02621	0.01475	0.02149
45.825	0.01659	0.07663	0.0728		45.825	0.01957	0.02004		38.66	0.00509	0.02845	0.02955		45.825	0.02246	0.01592	0.03144
45.85	0.0119	0.07205	0.07511		45.85	0.01307	0.01811		38.68	0.00548	0.02041	0.02782		45.85	0.02609	0.01789	0.02676
45.875	0.01254	0.05973	0.06143		45.875	0.01583	0.01475		38.7	0.0086	0.02263	0.02709		45.875	0.02333	0.02	0.02956
45.9	0.01238	0.06039	0.06747		45.9	0.01612	0.01637		38.72	0.00331	0.02501	0.02369		45.9	0.02607	0.01082	0.02402
45.925	0.01011	0.06402	0.05833		45.925	0.01542	0.01649		38.74	0.00392	0.02483	0.02524		45.925	0.01946	0.01428	0.0245
45.95	0.02046	0.06611	0.06947		45.95	0.01306	0.01786		38.76	0.00306	0.02728	0.02821		45.95	0.0253	0.01537	0.02813
45.975	0.01569	0.062	0.06451		45.975	0.01181	0.0196		38.78	0.00917	0.02696	0.02371		45.975	0.01691	0.0143	0.02573
46	0.01601	0.0648	0.06103		46	0.01299	0.02259		38.8	0.00468	0.02072	0.01926		46	0.02416	0.01127	0.02907
46.025	0.01326	0.06092	0.04961		46.025	0.01367	0.02184		38.82	0.00512	0.01523	0.02124		46.025	0.01732	0.01223	0.02695
46.05	0.01641	0.06705	0.05553		46.05	0.01681	0.01847		38.84	0.00522	0.02675	0.01649		46.05	0.02387	0.01404	0.01856
46.075	0.01593	0.06388	0.05261		46.075	0.01355	0.02096		38.86	0.00498	0.02575	0.02224		46.075	0.023	0.01368	0.02578
46.1	0.01406	0.06477	0.06521		46.1	0.01473	0.01654		38.88	0.004	0.02371	0.02657		46.1	0.02015	0.01291	0.02437
46.125	0.01851	0.05016	0.04869		46.125	0.01416	0.01959		38.9	0.00542	0.01844	0.01774		46.125	0.0175	0.00839	0.01944
46.15	0.01681	0.05235	0.04757		46.15	0.0159	0.02089		38.92	0.00448	0.01955	0.01972		46.15	0.02081	0.0119	0.02249
46.175	0.00994	0.04834	0.04907		46.175	0.0155	0.01584		38.94	0.00619	0.02837	0.01651		46.175	0.02116	0.01418	0.02616
46.2	0.01188	0.05243	0.05373		46.2	0.01664	0.02144		38.96	0.00512	0.02183	0.02492		46.2	0.02509	0.01208	0.02268
46.225	0.01981	0.0402	0.04581		46.225	0.01231	0.01913		38.98	0.00387	0.02855	0.01781		46.225	0.02244	0.01096	0.02437
46.25	0.01415	0.05274	0.04514		46.25	0.01114	0.02542		39	0.0034	0.02299	0.02097		46.25	0.01767	0.01642	0.0223
46.275	0.01464	0.04515	0.04696		46.275	0.0171	0.01869		39.02	0.00581	0.02124	0.01584		46.275	0.01521	0.01169	0.02365
46.3	0.01383	0.05113	0.03802		46.3	0.01542	0.02372		39.04	0.00665	0.02332	0.02011		46.3	0.01434	0.00913	0.02496
46.325	0.01682	0.05295	0.04097		46.325	0.01634	0.01674		39.06	0.00402	0.01618	0.01887		46.325	0.01841	0.00899	0.02437
46.35	0.014	0.03951	0.0446		46.35	0.0156	0.0158		39.08	0.00474	0.02995	0.01548		46.35	0.02088	0.00935	0.02527
46.375	0.01489	0.03965	0.04256		46.375	0.01208	0.01791		39.1	0.00457	0.02506	0.01845		46.375	0.0173	0.01162	0.02394
46.4	0.01303	0.04062	0.0489		46.4	0.01351	0.02382		39.12	0.00554	0.01545	0.01765		46.4	0.02033	0.01321	0.02459
46.425	0.0115	0.04813	0.03802		46.425	0.01673	0.02144		39.14	0.00455	0.01731	0.01617		46.425	0.02299	0.01184	0.01941
46.45	0.01304	0.04064	0.04673		46.45	0.00992	0.02087		39.16	0.00583	0.03032	0.0221		46.45	0.02293	0.00469	0.0194
46.475	0.01377	0.04517	0.03222		46.475	0.01268	0.02036		39.18	0.00676	0.01802	0.01586		46.475	0.01737	0.01073	0.02562
46.5	0.01329	0.04601	0.04104		46.5	0.01505	0.02085		39.2	0.00675	0.01695	0.0184		46.5	0.01641	0.0071	0.02808
46.525	0.02008	0.03827	0.03547		46.525	0.01383	0.01779		39.22	0.00522	0.0248	0.01272		46.525	0.02024	0.01047	0.02249
46.55	0.01443	0.04267	0.04701		46.55	0.01564	0.01037		39.24	0.00541	0.02103	0.01816		46.55	0.0183	0.00735	0.01796
46.575	0.01403	0.041	0.03997		46.575	0.01511	0.02125		39.26	0.00294	0.02431	0.01674		46.575	0.02039	0.00995	0.02476
46.6	0.00959	0.03896	0.05241		46.6	0.01487	0.02061		39.28	0.00661	0.02047	0.01544		46.6	0.01896	0.00925	0.02325
46.625	0.01711	0.04336	0.04116		46.625	0.01122	0.01612		39.3	0.00394	0.02675	0.01928		46.625	0.02345	0.00735	0.02562
46.65	0.01614	0.03989	0.03206		46.65	0.01598	0.02494		39.32	0.00486	0.03115	0.01557		46.65	0.01596	0.01258	0.02494
46.675	0.00895	0.04284	0.03135		46.675	0.01706	0.02312		39.34	0.00619	0.03121	0.01786		46.675	0.02101	0.01149	0.02933
46.7	0.01696	0.04282	0.03324		46.7	0.01477	0.0175		39.36	0.00769	0.0264	0.01391		46.7	0.02015	0.01277	0.02488
46.725	0.01131	0.03385	0.0281		46.725	0.01632	0.01618		39.38	0.00641	0.02181	0.01793		46.725	0.01599	0.01159	0.02267
46.75	0.01819	0.03167	0.03077		46.75	0.01309	0.01896		39.4	0.00458	0.02531	0.01639		46.75	0.02029	0.00778	0.02755
46.775	0.01722	0.03795	0.0407		46.775	0.01516	0.02212		39.42	0.00872	0.01983	0.02047		46.775	0.018	0.01198	0.02223
46.8	0.01594	0.03707	0.03883		46.8	0.01547	0.01749		39.44	0.00395	0.02363	0.02449		46.8	0.01661	0.00698	0.02256
46.825	0.00762	0.03286	0.04116		46.825	0.01254	0.02363		39.46	0.00458	0.02407	0.02245		46.825	0.02152	0.01223	0.02042
46.85	0.01918	0.03662	0.03272		46.85	0.01481	0.01813		39.48	0.00646	0.02105	0.02091		46.85	0.01839	0.01291	0.02216
46.875	0.01563	0.03586	0.0423		46.875	0.01572	0.01986		39.5	0.00571	0.02815	0.02413		46.875	0.017	0.01457	0.02873
46.9	0.01435	0.04165	0.03906		46.9	0.0186	0.01896		39.52	0.00439	0.016	0.01758		46.9	0.01819	0.01121	0.02671
46.925	0.01573	0.02849	0.03344		46.925	0.01353	0.0238		39.54	0.00295	0.01868	0.0174		46.925	0.01731	0.00786	0.02633
46.95	0.0256	0.04141	0.03644		46.95	0.01905	0.02502		39.56	0.00527	0.02706	0.01289		46.95	0.01921	0.00874	0.02418
46.975	0.02116	0.03396	0.04702		46.975	0.01372	0.01565		39.58	0.00731	0.01985	0.01672		46.975	0.01804	0.00606	0.02261
47	0.02853	0.03543	0.02723		47	0.01646	0.01774		39.6	0.00467	0.01526	0.01741		47	0.02299	0.00694	0.03008
47.025	0.01479	0.04978	0.05118		47.025	0.01391	0.01504		39.62	0.00552	0.02072	0.01605		47.025	0.01717	0.00969	0.02565
47.05	0.0203	0.04446	0.05325		47.05	0.01665	0.01763		39.64	0.00657	0.02025	0.01389		47.05	0.01723	0.00407	0.02411
47.075	0.01958	0.04569	0.03753		47.075	0.01482	0.01629		39.66	0.00445	0.01881	0.01773		47.075	0.01818	0.01144	0.0269
47.1	0.02266	0.03786	0.02837		47.1	0.01765	0.02062		39.68	0.00532	0.02689	0.01606		47.1	0.02072	0.00989	0.02527
47.125	0.02259	0.02717	0.03044		47.125	0.01659	0.02059		39.7	0.00378	0.02111	0.01298		47.125	0.01993	0.01403	0.02398
47.15	0.02017	0.02612	0.03884		47.15	0.01437	0.02025		39.72	0.00562	0.01989	0.01916		47.15	0.01927	0.01053	0.02003
47.175	0.02511	0.03985	0.03954		47.175	0.01451	0.01667		39.74	0.00585	0.01388	0.02071		47.175	0.01979	0.01424	0.02369
47.2	0.01558	0.03832	0.03752		47.2	0.01904	0.01932		39.76	0.00517	0.02076	0.02158		47.2	0.02158	0.0143	0.02234
47.225	0.02295	0.03905	0.03492		47.225	0.01913	0.01979		39.78	0.00523	0.02135	0.0167		47.225	0.01463	0.00851	0.02182
47.25	0.02716	0.04883	0.03187		47.25	0.01542	0.02374		39.8	0.00383	0.02268	0.01455		47.25	0.02116	0.01459	0.02411
47.275	0.01536	0.03979	0.06463		47.275	0.01777	0.02227		39.82	0.00462	0.02349	0.01659		47.275	0.02271	0.00964	0.02396
47.3	0.03065	0.03742	0.0439		47.3	0.01444	0.01732		39.84	0.00416	0.01456	0.01938		47.3	0.02256	0.01016	0.02567
47.325	0.01902	0.03301	0.0379		47.325	0.01944	0.02077		39.86	0.00511	0.02391	0.01611		47.325	0.02026	0.00878	0.02725
47.35	0.01919	0.046	0.04186		47.35	0.01884	0.02472		39.88	0.00423	0.0242	0.01766		47.35	0.02077	0.01345	0.02457
47.375	0.02373	0.04838	0.04129		47.375	0.01616	0.02599		39.9	0.00656	0.02381	0.01464		47.375	0.02147	0.00905	0.02602
47.4	0.01994	0.02884	0.03562		47.4	0.01586	0.02191		39.92	0.00666	0.02777	0.01792		47.4	0.02649	0.00766	0.02611
47.425	0.01268	0.04992	0.04083		47.425	0.01851	0.02972		39.94	0.00646	0.01801	0.02071		47.425	0.02066	0.0108	0.02525
47.45	0.02029	0.04515	0.04479		47.45	0.01765	0.02121		39.96	0.0063	0.021	0.01781		47.45	0.01722	0.01021	0.02645
47.475	0.01666	0.02369	0.03798		47.475	0.02077	0.02435		39.98	0.00633	0.0236	0.02084		47.475	0.01791	0.01382	0.02761
47.5	0.01699	0.03821	0.0408		47.5	0.01812	0.02543		40	0.00675	0.02449	0.02042		47.5	0.02246	0.0086	0.02323
47.525	0.01539	0.0295	0.03795		47.525	0.01979	0.0277		40.02	0.0067	0.01758	0.02222		47.525	0.01681	0.01217	0.02319
47.55	0.01799	0.04616	0.03578		47.55	0.01505	0.02741		40.04	0.00651	0.01802	0.01815		47.55	0.02037	0.01162	0.02145
47.575	0.02382	0.05758	0.04936		47.575	0.01786	0.02569		40.06	0.00589	0.01741	0.01717		47.575	0.01731	0.01344	0.01764
47.6	0.02076	0.04767	0.03098		47.6	0.01812	0.0198		40.08	0.00514	0.01949	0.01767		47.6	0.01889	0.01085	0.02156
47.625	0.02562	0.04276	0.03629		47.625	0.01521	0.01776		40.1	0.0072	0.023	0.02657		47.625	0.02428	0.0097	0.02755
47.65	0.02377	0.04833	0.04681		47.65	0.01824	0.01897		40.12	0.00762	0.02261	0.02374		47.65	0.02164	0.00957	0.02853
47.675	0.02904	0.04199	0.04372		47.675	0.01734	0.01725		40.14	0.00467	0.02095	0.02721		47.675	0.01927	0.0088	0.02654
47.7	0.02315	0.05411	0.04075		47.7	0.01597	0.02605		40.16	0.00559	0.02476	0.02172		47.7	0.01846	0.00803	0.02484
47.725	0.0251	0.03991	0.04605		47.725	0.01913	0.02924		40.18	0.00554	0.01913	0.02		47.725	0.02375	0.01256	0.02305
47.75	0.02592	0.03571	0.05021		47.75	0.0228	0.02777		40.2	0.00597	0.02286	0.0231		47.75	0.02058	0.01103	0.02403
47.775	0.03078	0.04675	0.04452		47.775	0.01707	0.02548		40.22	0.00717	0.02592	0.02032		47.775	0.02066	0.01619	0.02439
47.8	0.02651	0.05279	0.04301		47.8	0.01814	0.02332		40.24	0.00772	0.02606	0.02318		47.8	0.0229	0.01376	0.02574
47.825	0.02806	0.05192	0.0423		47.825	0.02176	0.02627		40.26	0.00726	0.02395	0.02486		47.825	0.0156	0.01231	0.02531
47.85	0.03147	0.03938	0.04544		47.85	0.02129	0.02891		40.28	0.0076	0.02117	0.02931		47.85	0.01802	0.01769	0.02497
47.875	0.02962	0.05792	0.06138		47.875	0.02299	0.02575		40.3	0.00719	0.02018	0.02556		47.875	0.02115	0.01135	0.02842
47.9	0.03206	0.063	0.05444		47.9	0.02461	0.02589		40.32	0.00871	0.03358	0.02866		47.9	0.0215	0.00909	0.02464
47.925	0.04193	0.05308	0.05111		47.925	0.01816	0.02311		40.34	0.00617	0.0275	0.03034		47.925	0.02458	0.01336	0.02574
47.95	0.02942	0.05411	0.05266		47.95	0.02106	0.03004		40.36	0.00718	0.03049	0.03461		47.95	0.02409	0.01831	0.02936
47.975	0.03096	0.05585	0.04673		47.975	0.02114	0.01978		40.38	0.00819	0.03602	0.03845		47.975	0.02576	0.01503	0.025
48	0.03542	0.0483	0.0561		48	0.02412	0.03369		40.4	0.00845	0.03428	0.03167		48	0.0178	0.01404	0.02738
48.025	0.03026	0.06005	0.05799		48.025	0.02241	0.02934		40.42	0.00804	0.03397	0.03075		48.025	0.02229	0.01864	0.02397
48.05	0.03335	0.05548	0.05886		48.05	0.02291	0.03441		40.44	0.00591	0.03876	0.03904		48.05	0.02903	0.01587	0.02428
48.075	0.03651	0.06461	0.04726		48.075	0.02359	0.02552		40.46	0.00785	0.03545	0.04233		48.075	0.02167	0.01275	0.03223
48.1	0.04445	0.06361	0.0556		48.1	0.02248	0.03008		40.48	0.00484	0.03042	0.03968		48.1	0.02499	0.01549	0.02692
48.125	0.03807	0.0694	0.05817		48.125	0.0235	0.02431		40.5	0.01027	0.03303	0.04001		48.125	0.02712	0.01077	0.02652
48.15	0.03267	0.07067	0.05949		48.15	0.02016	0.02756		40.52	0.009	0.03774	0.04811		48.15	0.02569	0.01363	0.0272
48.175	0.04085	0.07539	0.06579		48.175	0.02182	0.03294		40.54	0.00989	0.04342	0.0438		48.175	0.02571	0.01514	0.02821
48.2	0.03965	0.06688	0.06099		48.2	0.02275	0.03457		40.56	0.00881	0.03592	0.04301		48.2	0.02432	0.01431	0.03207
48.225	0.04524	0.08137	0.06401		48.225	0.02539	0.03172		40.58	0.00971	0.03433	0.04068		48.225	0.02392	0.01726	0.02804
48.25	0.04768	0.0774	0.06159		48.25	0.01924	0.03012		40.6	0.00799	0.04204	0.05404		48.25	0.03296	0.01631	0.0364
48.275	0.05133	0.06889	0.06427		48.275	0.02479	0.03593		40.62	0.01006	0.04263	0.05269		48.275	0.0258	0.01798	0.02402
48.3	0.0456	0.086	0.07466		48.3	0.02551	0.03732		40.64	0.00993	0.03602	0.0472		48.3	0.02906	0.02093	0.03519
48.325	0.04133	0.09227	0.08096		48.325	0.03011	0.02974		40.66	0.00916	0.05699	0.05476		48.325	0.02607	0.01395	0.03479
48.35	0.05477	0.07543	0.08138		48.35	0.02609	0.03387		40.68	0.00869	0.04769	0.0599		48.35	0.02999	0.02093	0.03071
48.375	0.05478	0.08003	0.09312		48.375	0.02639	0.03681		40.7	0.01147	0.0521	0.05571		48.375	0.03034	0.02188	0.02936
48.4	0.03951	0.08559	0.08345		48.4	0.02929	0.03932		40.72	0.01168	0.05441	0.06191		48.4	0.02698	0.01762	0.03917
48.425	0.05699	0.09448	0.07729		48.425	0.02834	0.03454		40.74	0.01173	0.05111	0.06056		48.425	0.02639	0.0215	0.03613
48.45	0.05474	0.10421	0.08315		48.45	0.03047	0.03861		40.76	0.0104	0.05162	0.05749		48.45	0.03026	0.02745	0.04242
48.475	0.06122	0.11429	0.11518		48.475	0.03004	0.0395		40.78	0.00908	0.04284	0.05626		48.475	0.02756	0.02047	0.04495
48.5	0.05056	0.10532	0.09678		48.5	0.02457	0.0331		40.8	0.01127	0.05003	0.05838		48.5	0.03749	0.02312	0.0403
48.525	0.06295	0.11647	0.09913		48.525	0.03281	0.0386		40.82	0.00924	0.0429	0.05864		48.525	0.03944	0.02632	0.04271
48.55	0.05374	0.11441	0.11722		48.55	0.03237	0.04404		40.84	0.01159	0.04948	0.05903		48.55	0.03509	0.02592	0.04169
48.575	0.06645	0.1345	0.10665		48.575	0.02853	0.04543		40.86	0.00946	0.05232	0.05769		48.575	0.03661	0.02602	0.04488
48.6	0.06096	0.12422	0.11103		48.6	0.03322	0.04588		40.88	0.00855	0.04474	0.05405		48.6	0.04664	0.02753	0.04097
48.625	0.06138	0.14146	0.12788		48.625	0.033	0.04154		40.9	0.00874	0.04451	0.05605		48.625	0.03778	0.02721	0.04148
48.65	0.05824	0.14643	0.141		48.65	0.03633	0.04081		40.92	0.00889	0.03715	0.05353		48.65	0.03507	0.03474	0.04728
48.675	0.06772	0.14937	0.14074		48.675	0.03709	0.04886		40.94	0.00865	0.03812	0.05114		48.675	0.04496	0.03357	0.04667
48.7	0.08018	0.14577	0.14989		48.7	0.03572	0.04895		40.96	0.0074	0.03399	0.04942		48.7	0.04526	0.03435	0.04755
48.725	0.07607	0.16241	0.14906		48.725	0.03995	0.04604		40.98	0.01016	0.04237	0.05142		48.725	0.04683	0.03997	0.04963
48.75	0.07237	0.17132	0.16127		48.75	0.03555	0.0511		41	0.00927	0.04266	0.04908		48.75	0.04709	0.03923	0.04659
48.775	0.07877	0.18106	0.16136		48.775	0.03742	0.05255		41.02	0.00927	0.04295	0.04879		48.775	0.05275	0.03759	0.04879
48.8	0.08743	0.19818	0.17833		48.8	0.03695	0.05282		41.04	0.00976	0.03844	0.04621		48.8	0.0477	0.04317	0.05327
48.825	0.08106	0.19387	0.18522		48.825	0.0437	0.05577		41.06	0.00888	0.03476	0.05884		48.825	0.05336	0.04629	0.05845
48.85	0.07396	0.20897	0.18825		48.85	0.04314	0.05815		41.08	0.00879	0.03647	0.04736		48.85	0.05098	0.05127	0.06239
48.875	0.08246	0.21323	0.20738		48.875	0.04813	0.05444		41.1	0.00938	0.04411	0.04966		48.875	0.05899	0.05189	0.06278
48.9	0.0967	0.21798	0.22605		48.9	0.04506	0.05589		41.12	0.00954	0.03705	0.04974		48.9	0.06216	0.05229	0.06399
48.925	0.10141	0.24273	0.23033		48.925	0.04424	0.05996		41.14	0.00748	0.04034	0.0434		48.925	0.06519	0.04875	0.06004
48.95	0.10951	0.25117	0.26159		48.95	0.04279	0.0649		41.16	0.00931	0.03778	0.05034		48.95	0.06972	0.05501	0.06964
48.975	0.10014	0.2608	0.26338		48.975	0.04813	0.06635		41.18	0.00996	0.04302	0.04776		48.975	0.07196	0.06051	0.07301
49	0.09895	0.27162	0.25327		49	0.04467	0.06687		41.2	0.01051	0.03409	0.0479		49	0.07104	0.06184	0.07282
49.025	0.11246	0.29685	0.27331		49.025	0.05205	0.06558		41.22	0.01009	0.0391	0.04637		49.025	0.07172	0.06653	0.0759
49.05	0.11062	0.29576	0.29221		49.05	0.05197	0.07177		41.24	0.00975	0.0382	0.04565		49.05	0.07908	0.06482	0.08215
49.075	0.11855	0.30992	0.28438		49.075	0.05718	0.07272		41.26	0.00927	0.03931	0.04326		49.075	0.0853	0.07392	0.08515
49.1	0.12083	0.31348	0.30816		49.1	0.05244	0.07486		41.28	0.00822	0.03495	0.04148		49.1	0.08251	0.0734	0.08508
49.125	0.11931	0.33372	0.30916		49.125	0.05619	0.07993		41.3	0.00694	0.02978	0.0386		49.125	0.08897	0.08102	0.08655
49.15	0.12685	0.34109	0.32263		49.15	0.05739	0.08612		41.32	0.00935	0.03156	0.04362		49.15	0.09012	0.08244	0.09141
49.175	0.14279	0.34346	0.3285		49.175	0.06631	0.07979		41.34	0.00873	0.03088	0.04309		49.175	0.08799	0.08608	0.09201
49.2	0.14313	0.37489	0.33971		49.2	0.06358	0.08678		41.36	0.00981	0.02877	0.03847		49.2	0.10089	0.08844	0.08439
49.225	0.14209	0.36905	0.33391		49.225	0.06388	0.08363		41.38	0.00893	0.03596	0.03497		49.225	0.09317	0.08902	0.09118
49.25	0.14736	0.40001	0.35611		49.25	0.07097	0.09		41.4	0.00784	0.03632	0.04456		49.25	0.09493	0.08748	0.08984
49.275	0.15012	0.37534	0.35202		49.275	0.0714	0.09532		41.42	0.00784	0.02807	0.04199		49.275	0.0982	0.09013	0.08933
49.3	0.16631	0.39201	0.36005		49.3	0.07144	0.09453		41.44	0.00665	0.03585	0.03694		49.3	0.10298	0.09067	0.09349
49.325	0.15468	0.39974	0.36661		49.325	0.07857	0.1024		41.46	0.00544	0.02948	0.03282		49.325	0.10366	0.09656	0.09455
49.35	0.16755	0.40736	0.35787		49.35	0.07802	0.10846		41.48	0.00716	0.02407	0.03451		49.35	0.10773	0.09167	0.09705
49.375	0.16692	0.3927	0.36987		49.375	0.08105	0.1078		41.5	0.00564	0.02968	0.03515		49.375	0.10485	0.0956	0.10179
49.4	0.17923	0.41402	0.36624		49.4	0.08054	0.11393		41.52	0.00582	0.02345	0.0314		49.4	0.10775	0.09742	0.09525
49.425	0.19266	0.41247	0.36713		49.425	0.08913	0.11794		41.54	0.00674	0.03168	0.03111		49.425	0.10862	0.093	0.10077
49.45	0.18532	0.3996	0.38854		49.45	0.08977	0.11765		41.56	0.00618	0.0277	0.02489		49.45	0.10894	0.10083	0.10266
49.475	0.1931	0.41949	0.3942		49.475	0.09729	0.12265		41.58	0.00775	0.02515	0.03331		49.475	0.10747	0.10172	0.10839
49.5	0.20969	0.41437	0.3866		49.5	0.10237	0.13569		41.6	0.00558	0.01929	0.02697		49.5	0.1223	0.10693	0.10482
49.525	0.20671	0.40413	0.37741		49.525	0.09908	0.13186		41.62	0.0074	0.01673	0.02958		49.525	0.11707	0.10968	0.11353
49.55	0.21352	0.42688	0.38307		49.55	0.10746	0.13792		41.64	0.00633	0.02324	0.02961		49.55	0.12476	0.11098	0.12542
49.575	0.21071	0.4189	0.39338		49.575	0.10733	0.14187		41.66	0.00556	0.02593	0.02283		49.575	0.12757	0.11653	0.12673
49.6	0.23053	0.44034	0.39825		49.6	0.11446	0.15267		41.68	0.00394	0.01258	0.02341		49.6	0.14085	0.12535	0.13077
49.625	0.21365	0.45357	0.40108		49.625	0.1239	0.15848		41.7	0.00556	0.02426	0.02571		49.625	0.13901	0.13421	0.14774
49.65	0.24504	0.44106	0.4056		49.65	0.12818	0.1605		41.72	0.00544	0.02043	0.02376		49.65	0.15713	0.14146	0.15661
49.675	0.25758	0.44774	0.39914		49.675	0.13207	0.17067		41.74	0.00548	0.01397	0.02242		49.675	0.16299	0.15231	0.169
49.7	0.2618	0.45918	0.41546		49.7	0.13497	0.1839		41.76	0.00678	0.01681	0.02497		49.7	0.17378	0.16083	0.17771
49.725	0.2729	0.46836	0.42883		49.725	0.14023	0.19159		41.78	0.00596	0.01912	0.02259		49.725	0.17711	0.18335	0.1948
49.75	0.26645	0.48075	0.42815		49.75	0.1518	0.19342		41.8	0.00732	0.01312	0.02044		49.75	0.19852	0.19434	0.21393
49.775	0.29112	0.49148	0.44106		49.775	0.16142	0.19737		41.82	0.00682	0.01947	0.02405		49.775	0.22219	0.19942	0.22871
49.8	0.29389	0.51245	0.45444		49.8	0.16996	0.21122		41.84	0.00617	0.02238	0.01919		49.8	0.23219	0.22144	0.24874
49.825	0.30563	0.50353	0.46033		49.825	0.17603	0.22669		41.86	0.00621	0.02492	0.01791		49.825	0.25318	0.24018	0.26596
49.85	0.31923	0.52784	0.49025		49.85	0.18508	0.24776		41.88	0.00595	0.01607	0.02214		49.85	0.27483	0.26164	0.28191
49.875	0.3228	0.54822	0.50487		49.875	0.19072	0.24717		41.9	0.00679	0.0168	0.01728		49.875	0.29625	0.28612	0.30954
49.9	0.32355	0.56002	0.52685		49.9	0.19982	0.2627		41.92	0.00702	0.01979	0.02391		49.9	0.31757	0.30185	0.33023
49.925	0.34669	0.57516	0.5238		49.925	0.20918	0.28247		41.94	0.00567	0.01641	0.01776		49.925	0.33283	0.32485	0.36171
49.95	0.34614	0.58506	0.53502		49.95	0.22383	0.29464		41.96	0.00571	0.0134	0.02142		49.95	0.36534	0.34902	0.37737
49.975	0.36782	0.62712	0.56675		49.975	0.23571	0.30687		41.98	0.00692	0.01593	0.0204		49.975	0.38422	0.38788	0.40885
50	0.37399	0.63166	0.58228		50	0.24596	0.32365		42	0.00524	0.01614	0.01449		50	0.425	0.40803	0.43107
50.025	0.39219	0.64669	0.58591		50.025	0.25873	0.32567		42.02	0.00606	0.0198	0.02143		50.025	0.43279	0.42873	0.4464
50.05	0.39351	0.66838	0.5968		50.05	0.27211	0.34214		42.04	0.0084	0.02204	0.01923		50.05	0.46158	0.44714	0.46234
50.075	0.40048	0.6921	0.61924		50.075	0.28249	0.35724		42.06	0.00533	0.01955	0.01863		50.075	0.48488	0.4591	0.4725
50.1	0.41998	0.72071	0.63375		50.1	0.29599	0.37489		42.08	0.00586	0.01969	0.0207		50.1	0.49178	0.4846	0.48419
50.125	0.42048	0.71477	0.64453		50.125	0.30825	0.38395		42.1	0.00695	0.01233	0.02239		50.125	0.52429	0.48435	0.49304
50.15	0.42988	0.72324	0.65689		50.15	0.3203	0.40011		42.12	0.00521	0.00798	0.01407		50.15	0.52739	0.49385	0.5006
50.175	0.43685	0.74339	0.66494		50.175	0.33516	0.42586		42.14	0.00488	0.01164	0.01712		50.175	0.53786	0.50298	0.51526
50.2	0.43444	0.75389	0.68115		50.2	0.35028	0.4318		42.16	0.00778	0.01829	0.02178		50.2	0.54359	0.50082	0.51341
50.225	0.44853	0.77107	0.70088		50.225	0.35712	0.44466		42.18	0.00522	0.01805	0.01945		50.225	0.5378	0.4914	0.50564
50.25	0.4479	0.75465	0.6976		50.25	0.37707	0.46368		42.2	0.00675	0.01107	0.01873		50.25	0.53521	0.50838	0.49771
50.275	0.46732	0.78647	0.6805		50.275	0.38925	0.4766		42.22	0.00914	0.01038	0.02197		50.275	0.54263	0.49549	0.49123
50.3	0.47494	0.77053	0.70056		50.3	0.39497	0.49668		42.24	0.00884	0.01704	0.01965		50.3	0.53145	0.48476	0.4835
50.325	0.46874	0.78496	0.69468		50.325	0.41262	0.48793		42.26	0.00809	0.01635	0.02134		50.325	0.53318	0.47586	0.47615
50.35	0.46609	0.7801	0.70285		50.35	0.4239	0.50689		42.28	0.00757	0.02278	0.01691		50.35	0.51561	0.46717	0.45901
50.375	0.47314	0.77417	0.68937		50.375	0.42625	0.51091		42.3	0.00847	0.01625	0.01953		50.375	0.50499	0.46811	0.45976
50.4	0.48286	0.77669	0.71126		50.4	0.43258	0.52078		42.32	0.00704	0.01069	0.02314		50.4	0.49784	0.44419	0.44249
50.425	0.49573	0.76433	0.69053		50.425	0.4512	0.51035		42.34	0.00769	0.0136	0.02075		50.425	0.49436	0.4341	0.44014
50.45	0.47918	0.72849	0.66549		50.45	0.43989	0.51393		42.36	0.0101	0.01344	0.01861		50.45	0.46918	0.41498	0.42912
50.475	0.47419	0.73447	0.66879		50.475	0.45058	0.51334		42.38	0.0088	0.01702	0.01567		50.475	0.45362	0.41744	0.42528
50.5	0.48569	0.71293	0.63957		50.5	0.43692	0.51486		42.4	0.01016	0.01341	0.02268		50.5	0.44667	0.40693	0.41595
50.525	0.4773	0.71153	0.64457		50.525	0.44623	0.50954		42.42	0.0081	0.0152	0.02023		50.525	0.44925	0.39905	0.40724
50.55	0.47659	0.71132	0.62667		50.55	0.44338	0.50004		42.44	0.00606	0.01916	0.02149		50.55	0.42374	0.40563	0.39034
50.575	0.47952	0.69276	0.62419		50.575	0.42451	0.48157		42.46	0.01161	0.01727	0.02009		50.575	0.42731	0.39627	0.39469
50.6	0.47615	0.68004	0.59882		50.6	0.42016	0.47264		42.48	0.00807	0.01523	0.01919		50.6	0.41659	0.37918	0.36892
50.625	0.46444	0.65541	0.58671		50.625	0.40962	0.46339		42.5	0.01042	0.01672	0.02113		50.625	0.40865	0.36833	0.36202
50.65	0.44975	0.62279	0.56916		50.65	0.39716	0.44779		42.52	0.00848	0.02352	0.01874		50.65	0.39559	0.35752	0.35447
50.675	0.45276	0.61079	0.55738		50.675	0.37693	0.42042		42.54	0.01075	0.02081	0.02068		50.675	0.39009	0.3418	0.34464
50.7	0.43217	0.5883	0.53609		50.7	0.36412	0.40538		42.56	0.00886	0.01653	0.01793		50.7	0.37699	0.32611	0.33345
50.725	0.42887	0.5732	0.52296		50.725	0.3517	0.38368		42.58	0.00892	0.01727	0.02086		50.725	0.36294	0.32426	0.31995
50.75	0.42809	0.55441	0.50179		50.75	0.33689	0.36528		42.6	0.01209	0.0168	0.01804		50.75	0.35349	0.30955	0.30182
50.775	0.41598	0.5374	0.4703		50.775	0.31589	0.34968		42.62	0.01147	0.01851	0.02245		50.775	0.32779	0.29747	0.28332
50.8	0.41188	0.5092	0.46272		50.8	0.29476	0.33209		42.64	0.01243	0.00951	0.01883		50.8	0.31511	0.27937	0.27371
50.825	0.40713	0.48218	0.45843		50.825	0.27248	0.31774		42.66	0.01276	0.02283	0.02213		50.825	0.31483	0.25897	0.25103
50.85	0.39058	0.47542	0.41787		50.85	0.26612	0.289		42.68	0.01238	0.02192	0.0279		50.85	0.29242	0.24562	0.24295
50.875	0.36537	0.44949	0.4103		50.875	0.25127	0.28592		42.7	0.01404	0.01981	0.02749		50.875	0.28072	0.23868	0.22486
50.9	0.3738	0.43629	0.40465		50.9	0.23471	0.27506		42.72	0.01481	0.0183	0.02016		50.9	0.25469	0.21519	0.21508
50.925	0.36436	0.4175	0.3752		50.925	0.21524	0.25043		42.74	0.01311	0.01904	0.02285		50.925	0.23816	0.19327	0.19579
50.95	0.34288	0.39228	0.37001		50.95	0.19821	0.22786		42.76	0.01506	0.02015	0.02565		50.95	0.21988	0.18764	0.18605
50.975	0.33118	0.38433	0.34645		50.975	0.19122	0.22746		42.78	0.01394	0.01721	0.01894		50.975	0.21753	0.17523	0.17305
51	0.32813	0.36661	0.32596		51	0.17884	0.20601		42.8	0.01526	0.0148	0.02008		51	0.19296	0.15954	0.16029
51.025	0.30915	0.35127	0.33221		51.025	0.17343	0.20879		42.82	0.01425	0.02266	0.02548		51.025	0.1799	0.15252	0.14729
51.05	0.29608	0.33594	0.30537		51.05	0.15443	0.1841		42.84	0.01673	0.02624	0.02995		51.05	0.16746	0.14031	0.13487
51.075	0.28826	0.32787	0.2919		51.075	0.14565	0.17984		42.86	0.0153	0.02391	0.0259		51.075	0.1505	0.13095	0.13066
51.1	0.28246	0.32481	0.29815		51.1	0.13592	0.17477		42.88	0.01587	0.02434	0.02537		51.1	0.14453	0.1162	0.11989
51.125	0.26656	0.31614	0.27845		51.125	0.13306	0.16216		42.9	0.01548	0.02493	0.02323		51.125	0.13505	0.11346	0.10788
51.15	0.25106	0.2933	0.28153		51.15	0.12432	0.14158		42.92	0.01527	0.02806	0.02505		51.15	0.11987	0.10605	0.10533
51.175	0.25358	0.27904	0.25458		51.175	0.11553	0.13863		42.94	0.0178	0.0258	0.02303		51.175	0.1172	0.09826	0.09939
51.2	0.24035	0.26573	0.25313		51.2	0.10952	0.13599		42.96	0.01608	0.02197	0.02522		51.2	0.10132	0.09034	0.0873
51.225	0.21361	0.25028	0.21575		51.225	0.11329	0.1217		42.98	0.01495	0.01844	0.0318		51.225	0.09818	0.07767	0.08392
51.25	0.21937	0.24412	0.23152		51.25	0.10381	0.11458		43	0.0166	0.03064	0.0278		51.25	0.09278	0.07535	0.07864
51.275	0.20889	0.24737	0.2091		51.275	0.0958	0.11344		43.02	0.01515	0.03257	0.02282		51.275	0.08982	0.07256	0.07609
51.3	0.19201	0.24026	0.21241		51.3	0.08534	0.11254		43.04	0.01387	0.02095	0.02927		51.3	0.08161	0.0618	0.07053
51.325	0.19406	0.21194	0.20915		51.325	0.08121	0.10417		43.06	0.0163	0.0288	0.02436		51.325	0.07419	0.0622	0.06736
51.35	0.18996	0.21138	0.1984		51.35	0.07755	0.10303		43.08	0.01344	0.02437	0.02518		51.35	0.07546	0.05891	0.06378
51.375	0.18723	0.20474	0.17644		51.375	0.07734	0.08955		43.1	0.01447	0.01971	0.02682		51.375	0.06936	0.05735	0.05639
51.4	0.17602	0.18477	0.18292		51.4	0.07299	0.09015		43.12	0.01518	0.0263	0.02863		51.4	0.06546	0.04812	0.05265
51.425	0.164	0.1935	0.17557		51.425	0.06831	0.08608		43.14	0.01297	0.02291	0.02211		51.425	0.06603	0.04359	0.0584
51.45	0.1582	0.16768	0.16812		51.45	0.06849	0.08531		43.16	0.01315	0.0211	0.02343		51.45	0.06228	0.03911	0.04668
51.475	0.14383	0.16867	0.15624		51.475	0.05944	0.07395		43.18	0.01417	0.01472	0.01956		51.475	0.06059	0.0362	0.04756
51.5	0.15138	0.17621	0.16453		51.5	0.05898	0.07704		43.2	0.01106	0.01659	0.02347		51.5	0.04983	0.03282	0.04956
51.525	0.14671	0.16386	0.15118		51.525	0.05861	0.07447		43.22	0.01188	0.02212	0.0243		51.525	0.05106	0.03318	0.04717
51.55	0.13631	0.15067	0.15075		51.55	0.05383	0.0656		43.24	0.01242	0.01829	0.02383		51.55	0.05055	0.03544	0.03967
51.575	0.13957	0.14618	0.13593		51.575	0.05316	0.06751		43.26	0.01141	0.01438	0.02045		51.575	0.04459	0.03287	0.04191
51.6	0.12601	0.15205	0.13516		51.6	0.05582	0.06207		43.28	0.00928	0.01482	0.02258		51.6	0.04896	0.02733	0.04048
51.625	0.11221	0.13565	0.12487		51.625	0.04951	0.06012		43.3	0.01024	0.01961	0.0234		51.625	0.03609	0.03235	0.03909
51.65	0.1204	0.1383	0.12296		51.65	0.04738	0.05867		43.32	0.01062	0.02267	0.02466		51.65	0.0385	0.02948	0.03703
51.675	0.10886	0.12011	0.10905		51.675	0.04611	0.05311		43.34	0.00984	0.01764	0.02128		51.675	0.03822	0.02436	0.03432
51.7	0.10016	0.13028	0.11168		51.7	0.04561	0.05826		43.36	0.00986	0.01763	0.0247		51.7	0.03653	0.02603	0.03557
51.725	0.10803	0.11101	0.10694		51.725	0.04075	0.05332		43.38	0.0118	0.01664	0.02899		51.725	0.03527	0.02753	0.0367
51.75	0.09229	0.1039	0.09653		51.75	0.04255	0.0518		43.4	0.0076	0.01701	0.02351		51.75	0.03302	0.02173	0.03118
51.775	0.09708	0.11275	0.10902		51.775	0.04102	0.04792		43.42	0.0082	0.02157	0.0234		51.775	0.02913	0.02671	0.03259
51.8	0.09194	0.1054	0.10531		51.8	0.03933	0.04772		43.44	0.00927	0.02224	0.02015		51.8	0.0343	0.02283	0.03546
51.825	0.09228	0.10854	0.10193		51.825	0.03711	0.05069		43.46	0.00814	0.01563	0.01837		51.825	0.0336	0.01945	0.02964
51.85	0.08382	0.1069	0.09175		51.85	0.03836	0.04973		43.48	0.00967	0.02072	0.02556		51.85	0.03605	0.01336	0.02895
51.875	0.09088	0.0986	0.10458		51.875	0.03799	0.05376		43.5	0.0081	0.01719	0.01748		51.875	0.03075	0.01816	0.02963
51.9	0.08299	0.08732	0.07129		51.9	0.03078	0.04914		43.52	0.0078	0.01958	0.01725		51.9	0.03555	0.01559	0.03402
51.925	0.08228	0.08628	0.08185		51.925	0.03728	0.04414		43.54	0.00748	0.01155	0.01671		51.925	0.0247	0.01523	0.03155
51.95	0.07099	0.08632	0.0685		51.95	0.03686	0.04437		43.56	0.00552	0.01611	0.01932		51.95	0.02602	0.0197	0.03227
51.975	0.07595	0.08147	0.08076		51.975	0.03444	0.04224		43.58	0.00613	0.0209	0.01804		51.975	0.02527	0.01729	0.02646
52	0.0742	0.08032	0.07818		52	0.03176	0.04496		43.6	0.00739	0.02389	0.02226		52	0.02739	0.02312	0.03341
52.025	0.07116	0.07297	0.07367		52.025	0.03224	0.04058		43.62	0.00766	0.01864	0.02641		52.025	0.02012	0.01928	0.02966
52.05	0.07619	0.08217	0.07233		52.05	0.03263	0.03889		43.64	0.00573	0.01698	0.02123		52.05	0.02482	0.01166	0.03219
52.075	0.05544	0.08578	0.06862		52.075	0.02731	0.04018		43.66	0.0068	0.01353	0.01562		52.075	0.02652	0.0171	0.02865
52.1	0.05547	0.07534	0.06524		52.1	0.02787	0.0373		43.68	0.00564	0.01442	0.02033		52.1	0.02873	0.01381	0.02978
52.125	0.06027	0.08073	0.0613		52.125	0.02707	0.03672		43.7	0.00842	0.02056	0.02269		52.125	0.02352	0.01633	0.02827
52.15	0.06216	0.0741	0.06551		52.15	0.02507	0.03776		43.72	0.00627	0.01613	0.02245		52.15	0.02691	0.01409	0.02915
52.175	0.06639	0.06806	0.06542		52.175	0.02841	0.03862		43.74	0.00712	0.01508	0.02024		52.175	0.02152	0.01182	0.02974
52.2	0.05518	0.06786	0.05808		52.2	0.02633	0.03294		43.76	0.0071	0.01814	0.01617		52.2	0.02204	0.01803	0.02859
52.225	0.0582	0.06741	0.05878		52.225	0.02485	0.03255		43.78	0.00705	0.01409	0.02112		52.225	0.02397	0.01253	0.02423
52.25	0.04772	0.05721	0.05473		52.25	0.02417	0.02911		43.8	0.00617	0.01101	0.0249		52.25	0.02379	0.01327	0.02688
52.275	0.05632	0.06749	0.05838		52.275	0.02354	0.03408		43.82	0.00694	0.01872	0.01854		52.275	0.02201	0.01625	0.02632
52.3	0.05506	0.05168	0.06237		52.3	0.02782	0.0373		43.84	0.00845	0.01332	0.02009		52.3	0.02056	0.01181	0.02992
52.325	0.04926	0.05255	0.05469		52.325	0.02365	0.03087		43.86	0.00809	0.01339	0.01496		52.325	0.02019	0.01348	0.02659
52.35	0.04671	0.06247	0.04429		52.35	0.01918	0.03634		43.88	0.00626	0.00807	0.01762		52.35	0.02457	0.00871	0.02264
52.375	0.05668	0.05012	0.05009		52.375	0.02593	0.02493		43.9	0.0058	0.0169	0.01738		52.375	0.0235	0.01292	0.02628
52.4	0.04289	0.05754	0.05306		52.4	0.02159	0.03332		43.92	0.00533	0.01615	0.01818		52.4	0.02162	0.0137	0.02845
52.425	0.04785	0.06341	0.05263		52.425	0.02147	0.03481		43.94	0.00731	0.01817	0.02029		52.425	0.01783	0.01596	0.02218
52.45	0.03882	0.06333	0.06388		52.45	0.02486	0.03155		43.96	0.00564	0.013	0.01961		52.45	0.01741	0.00987	0.02541
52.475	0.04767	0.06813	0.04169		52.475	0.02132	0.03459		43.98	0.00613	0.01981	0.02165		52.475	0.02118	0.01383	0.02386
52.5	0.03986	0.059	0.06053		52.5	0.01984	0.04037		44	0.0066	0.01928	0.01368		52.5	0.01836	0.01105	0.02792
52.525	0.03892	0.06987	0.06395		52.525	0.0216	0.03251		44.02	0.0079	0.01875	0.01745		52.525	0.0124	0.01264	0.0252
52.55	0.03208	0.07074	0.06579		52.55	0.02678	0.03219		44.04	0.00746	0.01748	0.02072		52.55	0.02679	0.01456	0.02323
52.575	0.03769	0.06149	0.05833		52.575	0.01987	0.03392		44.06	0.0059	0.02175	0.02078		52.575	0.02074	0.01305	0.02135
52.6	0.03553	0.04854	0.04714		52.6	0.01719	0.02942		44.08	0.00858	0.01732	0.02226		52.6	0.01694	0.00696	0.02611
52.625	0.04486	0.07145	0.05204		52.625	0.02147	0.02518		44.1	0.00595	0.02347	0.01806		52.625	0.01643	0.01067	0.02356
52.65	0.03471	0.05338	0.05875		52.65	0.01999	0.0251		44.12	0.00648	0.01627	0.01929		52.65	0.01625	0.0148	0.02279
52.675	0.03701	0.05282	0.06127		52.675	0.0232	0.02721		44.14	0.00717	0.01462	0.02194		52.675	0.01959	0.01002	0.02759
52.7	0.04132	0.04809	0.05495		52.7	0.01566	0.03025		44.16	0.00522	0.01544	0.0236		52.7	0.02045	0.00529	0.02463
52.725	0.03521	0.06707	0.04421		52.725	0.02066	0.03242		44.18	0.00522	0.02159	0.02125		52.725	0.01721	0.00721	0.02518
52.75	0.02465	0.06842	0.05591		52.75	0.01632	0.02667		44.2	0.00755	0.01649	0.02631		52.75	0.01774	0.0088	0.01987
52.775	0.03317	0.06857	0.05469		52.775	0.01958	0.02691		44.22	0.00676	0.01387	0.02637		52.775	0.02329	0.01407	0.02463
52.8	0.03094	0.0704	0.05687		52.8	0.01809	0.03444		44.24	0.00736	0.01956	0.02111		52.8	0.01555	0.01468	0.0215
52.825	0.02871	0.06293	0.05859		52.825	0.01559	0.02539		44.26	0.00533	0.01806	0.0313		52.825	0.01823	0.00927	0.02507
52.85	0.03044	0.0563	0.04695		52.85	0.01679	0.02762		44.28	0.00653	0.01881	0.02647		52.85	0.01843	0.01022	0.02967
52.875	0.02644	0.06086	0.06329		52.875	0.0177	0.02425		44.3	0.00537	0.01155	0.02683		52.875	0.02159	0.0155	0.02072
52.9	0.03237	0.06328	0.0504		52.9	0.02023	0.02735		44.32	0.00696	0.01852	0.02917		52.9	0.02023	0.00707	0.023
52.925	0.02828	0.06618	0.05734		52.925	0.01649	0.02018		44.34	0.00533	0.02369	0.02298		52.925	0.01935	0.00942	0.02421
52.95	0.02969	0.06205	0.05669		52.95	0.01278	0.02708		44.36	0.00674	0.02256	0.02495		52.95	0.01565	0.00651	0.0279
52.975	0.02568	0.05363	0.05977		52.975	0.01847	0.02887		44.38	0.00496	0.02204	0.02389		52.975	0.01711	0.00776	0.02333
53	0.02903	0.0732	0.06354		53	0.01977	0.02992		44.4	0.00643	0.01845	0.02808		53	0.01454	0.0082	0.01744
53.025	0.03456	0.0836	0.06584		53.025	0.01769	0.021		44.42	0.00808	0.02332	0.02449		53.025	0.01953	0.00864	0.02294
53.05	0.02352	0.07328	0.07357		53.05	0.01787	0.02909		44.44	0.00517	0.03067	0.02522		53.05	0.02109	0.01082	0.02391
53.075	0.03399	0.08678	0.05864		53.075	0.01814	0.03237		44.46	0.00672	0.0252	0.02935		53.075	0.02227	0.0136	0.02946
53.1	0.03095	0.06728	0.07578		53.1	0.01631	0.02508		44.48	0.00563	0.02123	0.03218		53.1	0.02529	0.01289	0.02443
53.125	0.01845	0.08709	0.07036		53.125	0.01444	0.03079		44.5	0.00805	0.02311	0.0342		53.125	0.01999	0.01423	0.02304
53.15	0.03247	0.08082	0.07141		53.15	0.01796	0.02854		44.52	0.00773	0.02986	0.03642		53.15	0.0246	0.01136	0.0257
53.175	0.03186	0.08038	0.08096		53.175	0.01797	0.03432		44.54	0.0064	0.03189	0.03727		53.175	0.02367	0.01269	0.02439
53.2	0.03198	0.08518	0.08019		53.2	0.02046	0.02696		44.56	0.0057	0.03241	0.03404		53.2	0.01894	0.01122	0.02238
53.225	0.03072	0.09356	0.07614		53.225	0.01526	0.02539		44.58	0.00705	0.02275	0.03452		53.225	0.0244	0.01383	0.02289
53.25	0.02566	0.1017	0.07493		53.25	0.01476	0.02768		44.6	0.00691	0.0286	0.03265		53.25	0.02206	0.01317	0.02815
53.275	0.03087	0.09161	0.07008		53.275	0.0187	0.02617		44.62	0.00726	0.02756	0.03616		53.275	0.02033	0.00801	0.02519
53.3	0.03043	0.09106	0.08042		53.3	0.01906	0.0302		44.64	0.00638	0.02315	0.03361		53.3	0.02203	0.01753	0.02285
53.325	0.03111	0.08835	0.09688		53.325	0.01578	0.02913		44.66	0.0061	0.03544	0.03947		53.325	0.02402	0.01606	0.02654
53.35	0.025	0.09638	0.08275		53.35	0.01737	0.02644		44.68	0.00718	0.03358	0.03754		53.35	0.02332	0.02041	0.02696
53.375	0.02277	0.10571	0.10023		53.375	0.01892	0.02281		44.7	0.00675	0.03171	0.03647		53.375	0.02878	0.01347	0.02809
53.4	0.03025	0.09467	0.10604		53.4	0.01629	0.02878		44.72	0.00783	0.03861	0.04072		53.4	0.02278	0.01633	0.03216
53.425	0.02293	0.104	0.1021		53.425	0.01668	0.03107		44.74	0.00902	0.03667	0.0433		53.425	0.02961	0.02055	0.0318
53.45	0.0321	0.10285	0.1002		53.45	0.01255	0.02875		44.76	0.00845	0.03099	0.04038		53.45	0.02595	0.01683	0.03285
53.475	0.03125	0.10753	0.11644		53.475	0.01752	0.02512		44.78	0.00984	0.03257	0.04346		53.475	0.02587	0.0233	0.03195
53.5	0.027	0.12806	0.10944		53.5	0.01394	0.02978		44.8	0.00815	0.04442	0.04597		53.5	0.03138	0.02853	0.0294
53.525	0.03068	0.12644	0.10834		53.525	0.01754	0.02403		44.82	0.00888	0.03648	0.04268		53.525	0.02928	0.02405	0.03462
53.55	0.02279	0.11945	0.11132		53.55	0.02144	0.02558		44.84	0.00619	0.04196	0.04137		53.55	0.03074	0.02853	0.03154
53.575	0.02598	0.11353	0.11815		53.575	0.01697	0.03353		44.86	0.00776	0.03576	0.04135		53.575	0.03644	0.02939	0.03503
53.6	0.01599	0.12632	0.12611		53.6	0.01754	0.02523		44.88	0.0091	0.0291	0.04288		53.6	0.03979	0.02856	0.0419
53.625	0.0208	0.12922	0.13124		53.625	0.01409	0.02484		44.9	0.00718	0.03683	0.04286		53.625	0.03938	0.03248	0.03919
53.65	0.02278	0.13224	0.1307		53.65	0.01611	0.02707		44.92	0.00748	0.03212	0.04241		53.65	0.03826	0.03331	0.0392
53.675	0.0271	0.13121	0.1372		53.675	0.01267	0.02456		44.94	0.00724	0.03325	0.04419		53.675	0.04123	0.03587	0.04132
53.7	0.02277	0.12827	0.14176		53.7	0.01494	0.0238		44.96	0.0084	0.03656	0.04621		53.7	0.03542	0.03733	0.04489
53.725	0.02006	0.14237	0.14077		53.725	0.01978	0.02646		44.98	0.00992	0.02481	0.041		53.725	0.04145	0.04096	0.04375
53.75	0.03069	0.14003	0.11757		53.75	0.02116	0.02582		45	0.00649	0.03284	0.04086		53.75	0.04588	0.03644	0.04827
53.775	0.02014	0.15401	0.13301		53.775	0.01515	0.02219		45.02	0.0072	0.03435	0.03979		53.775	0.04495	0.04163	0.0489
53.8	0.02131	0.14666	0.13554		53.8	0.01401	0.02528		45.04	0.00956	0.031	0.04292		53.8	0.05177	0.04326	0.04995
53.825	0.02175	0.151	0.14124		53.825	0.01454	0.03049		45.06	0.00925	0.03004	0.03994		53.825	0.05461	0.04913	0.05608
53.85	0.01815	0.14973	0.15158		53.85	0.01284	0.02574		45.08	0.00799	0.02615	0.0398		53.85	0.05349	0.05357	0.05556
53.875	0.02288	0.14822	0.14663		53.875	0.01495	0.02491		45.1	0.00683	0.03051	0.03824		53.875	0.05802	0.06037	0.05496
53.9	0.02066	0.16375	0.1385		53.9	0.01385	0.03		45.12	0.00757	0.02933	0.03791		53.9	0.0585	0.05449	0.05695
53.925	0.01309	0.16165	0.15474		53.925	0.01771	0.03029		45.14	0.00645	0.03482	0.04006		53.925	0.05955	0.0568	0.0547
53.95	0.01984	0.14763	0.15398		53.95	0.01597	0.02784		45.16	0.00724	0.02839	0.03726		53.95	0.05994	0.06047	0.06203
53.975	0.01633	0.15363	0.14914		53.975	0.01786	0.02757		45.18	0.00634	0.03455	0.04076		53.975	0.06197	0.05862	0.06266
54	0.02057	0.15809	0.13285		54	0.01484	0.02655		45.2	0.00804	0.03157	0.03827		54	0.06325	0.06166	0.06119
54.025	0.02643	0.14312	0.13436		54.025	0.01362	0.02503		45.22	0.00861	0.03151	0.04097		54.025	0.06134	0.06061	0.06034
54.05	0.02041	0.13351	0.13802		54.05	0.00893	0.02943		45.24	0.0084	0.0322	0.03898		54.05	0.0685	0.0611	0.06242
54.075	0.01931	0.15381	0.13409		54.075	0.01347	0.02082		45.26	0.00726	0.03334	0.03841		54.075	0.07105	0.06566	0.06326
54.1	0.0238	0.13634	0.1263		54.1	0.01455	0.02166		45.28	0.00693	0.0323	0.03474		54.1	0.06209	0.05745	0.05729
54.125	0.02166	0.13091	0.12395		54.125	0.02106	0.01934		45.3	0.00752	0.03562	0.04029		54.125	0.0645	0.06108	0.05962
54.15	0.01806	0.13548	0.13249		54.15	0.01433	0.02747		45.32	0.00843	0.02679	0.04348		54.15	0.06606	0.05876	0.05443
54.175	0.02562	0.13445	0.13445		54.175	0.01639	0.02863		45.34	0.00927	0.02239	0.04476		54.175	0.06542	0.05522	0.04354
54.2	0.02493	0.13163	0.13312		54.2	0.01478	0.02773		45.36	0.00849	0.03222	0.04265		54.2	0.05984	0.05202	0.05029
54.225	0.02279	0.11071	0.13214		54.225	0.01445	0.02789		45.38	0.00865	0.03224	0.03979		54.225	0.05915	0.05	0.04899
54.25	0.01951	0.12208	0.11642		54.25	0.01195	0.0349		45.4	0.00793	0.03113	0.03977		54.25	0.05019	0.04837	0.03996
54.275	0.0185	0.11712	0.12031		54.275	0.01798	0.02946		45.42	0.00691	0.0316	0.04513		54.275	0.04894	0.03859	0.04229
54.3	0.00674	0.12383	0.12272		54.3	0.0174	0.02899		45.44	0.00722	0.03341	0.03992		54.3	0.05281	0.03946	0.0459
54.325	0.01567	0.12126	0.11245		54.325	0.0131	0.02374		45.46	0.00802	0.03957	0.04046		54.325	0.04855	0.03854	0.04315
54.35	0.01943	0.11988	0.12279		54.35	0.01367	0.02439		45.48	0.00753	0.03547	0.04323		54.35	0.04838	0.03967	0.04188
54.375	0.02084	0.10658	0.11762		54.375	0.01488	0.03115		45.5	0.00573	0.03391	0.04105		54.375	0.04454	0.03812	0.04021
54.4	0.01668	0.11199	0.11017		54.4	0.01425	0.0257		45.52	0.00915	0.0403	0.03992		54.4	0.04141	0.03415	0.03622
54.425	0.0168	0.11859	0.09548		54.425	0.01588	0.02567		45.54	0.00745	0.03499	0.04677		54.425	0.0457	0.03672	0.03442
54.45	0.02622	0.11828	0.11285		54.45	0.01547	0.02857		45.56	0.00819	0.03696	0.04397		54.45	0.04027	0.02953	0.037
54.475	0.00823	0.11284	0.11028		54.475	0.01672	0.02866		45.58	0.00852	0.03817	0.03772		54.475	0.0306	0.0323	0.03805
54.5	0.00851	0.13243	0.11077		54.5	0.0149	0.0272		45.6	0.00909	0.04104	0.03542		54.5	0.03194	0.02999	0.03232
54.525	0.013	0.12175	0.09426		54.525	0.01415	0.02337		45.62	0.00753	0.03086	0.04343		54.525	0.03985	0.01894	0.03433
54.55	0.01789	0.12109	0.10881		54.55	0.01237	0.02259		45.64	0.00747	0.0284	0.04249		54.55	0.03422	0.02622	0.03298
54.575	0.02181	0.11315	0.11372		54.575	0.01349	0.02143		45.66	0.00652	0.03067	0.0389		54.575	0.03189	0.02178	0.02523
54.6	0.0335	0.1244	0.12327		54.6	0.01205	0.02401		45.68	0.00675	0.02738	0.04309		54.6	0.03473	0.02537	0.02889
54.625	0.0244	0.12623	0.11923		54.625	0.01177	0.02778		45.7	0.0049	0.025	0.0419		54.625	0.03409	0.02433	0.02986
54.65	0.01652	0.13545	0.11927		54.65	0.00901	0.02662		45.72	0.00626	0.03408	0.04108		54.65	0.02861	0.021	0.03384
54.675	0.02012	0.13074	0.11228		54.675	0.01291	0.03119		45.74	0.00689	0.0224	0.03304		54.675	0.03478	0.02603	0.02832
54.7	0.01862	0.13615	0.12105		54.7	0.01275	0.02773		45.76	0.00703	0.02392	0.03049		54.7	0.03245	0.02881	0.03202
54.725	0.02166	0.14573	0.13117		54.725	0.0123	0.02053		45.78	0.00618	0.02917	0.03493		54.725	0.03341	0.02005	0.03035
54.75	0.02719	0.14864	0.12418		54.75	0.0135	0.02298		45.8	0.00592	0.02364	0.03232		54.75	0.02934	0.01994	0.02913
54.775	0.01317	0.13892	0.12898		54.775	0.01544	0.02126		45.82	0.00612	0.02373	0.03639		54.775	0.03448	0.0237	0.03059
54.8	0.0242	0.14111	0.13684		54.8	0.0143	0.01705		45.84	0.00537	0.02561	0.02619		54.8	0.03337	0.03127	0.03222
54.825	0.01939	0.14462	0.15569		54.825	0.01291	0.0261		45.86	0.00558	0.02285	0.03291		54.825	0.03169	0.03121	0.03051
54.85	0.02445	0.16504	0.14383		54.85	0.01305	0.02587		45.88	0.00646	0.02916	0.03507		54.85	0.0334	0.03	0.03131
54.875	0.01746	0.16473	0.15951		54.875	0.00888	0.03168		45.9	0.00471	0.02422	0.03283		54.875	0.03629	0.02904	0.03641
54.9	0.01871	0.17538	0.15774		54.9	0.01304	0.02846		45.92	0.00719	0.03015	0.03103		54.9	0.03419	0.03305	0.0361
54.925	0.01851	0.17258	0.17478		54.925	0.01224	0.03377		45.94	0.00677	0.02911	0.02923		54.925	0.03398	0.03214	0.03914
54.95	0.01451	0.16584	0.17176		54.95	0.00986	0.02831		45.96	0.00529	0.02627	0.02533		54.95	0.04034	0.03255	0.03995
54.975	0.01997	0.17351	0.17327		54.975	0.0144	0.02908		45.98	0.00572	0.02733	0.02644		54.975	0.03749	0.03656	0.04038
55	0.01944	0.2037	0.18635		55	0.01121	0.02648		46	0.00362	0.02838	0.02693		55	0.04057	0.03149	0.04156
55.025	0.01649	0.18767	0.19545		55.025	0.01405	0.02581		46.02	0.00449	0.03423	0.02476		55.025	0.03749	0.03418	0.04596
55.05	0.02284	0.18642	0.18813		55.05	0.01351	0.02445		46.04	0.00322	0.0275	0.02827		55.05	0.04742	0.04184	0.04453
55.075	0.01811	0.19326	0.2063		55.075	0.00993	0.02465		46.06	0.00671	0.02668	0.02629		55.075	0.04631	0.03924	0.04327
55.1	0.01767	0.20356	0.2068		55.1	0.01354	0.02242		46.08	0.00585	0.02009	0.02326		55.1	0.04582	0.0368	0.04445
55.125	0.03266	0.21409	0.21919		55.125	0.01411	0.0225		46.1	0.00575	0.02009	0.02442		55.125	0.048	0.04573	0.04889
55.15	0.02252	0.20795	0.21198		55.15	0.01224	0.02369		46.12	0.00639	0.02601	0.02257		55.15	0.0522	0.04575	0.05168
55.175	0.01941	0.21277	0.21248		55.175	0.01349	0.02426		46.14	0.00462	0.02527	0.02522		55.175	0.05471	0.04921	0.0517
55.2	0.02026	0.21985	0.21739		55.2	0.01193	0.02645		46.16	0.0045	0.02325	0.01934		55.2	0.05868	0.05293	0.05156
55.225	0.02596	0.25112	0.21868		55.225	0.0148	0.01812		46.18	0.0069	0.0207	0.02249		55.225	0.06053	0.05376	0.04886
55.25	0.01767	0.25236	0.2168		55.25	0.01674	0.02441		46.2	0.00483	0.02025	0.02583		55.25	0.05515	0.05124	0.04975
55.275	0.02661	0.21787	0.20902		55.275	0.0133	0.02399		46.22	0.00466	0.01763	0.02391		55.275	0.06227	0.05745	0.05696
55.3	0.01775	0.22531	0.20895		55.3	0.01323	0.02891		46.24	0.00455	0.02527	0.01914		55.3	0.05862	0.05688	0.05892
55.325	0.01966	0.22394	0.22033		55.325	0.01337	0.02269		46.26	0.00506	0.01949	0.01988		55.325	0.06705	0.05818	0.05523
55.35	0.01832	0.21649	0.21765		55.35	0.01373	0.02724		46.28	0.00514	0.01657	0.02044		55.35	0.06327	0.05723	0.0574
55.375	0.03114	0.20832	0.20467		55.375	0.01284	0.02662		46.3	0.00529	0.02188	0.02346		55.375	0.0624	0.0609	0.05503
55.4	0.02309	0.20767	0.19984		55.4	0.0126	0.02713		46.32	0.00263	0.023	0.0216		55.4	0.06064	0.058	0.05125
55.425	0.01958	0.20594	0.20022		55.425	0.01475	0.02906		46.34	0.00235	0.02015	0.01801		55.425	0.06165	0.06116	0.06011
55.45	0.02552	0.21064	0.21058		55.45	0.0125	0.02713		46.36	0.00475	0.01324	0.0211		55.45	0.06425	0.06064	0.05299
55.475	0.02759	0.21189	0.20099		55.475	0.01756	0.02571		46.38	0.00521	0.01863	0.02307		55.475	0.06028	0.05642	0.05967
55.5	0.02391	0.21695	0.19016		55.5	0.01501	0.02222		46.4	0.00512	0.02656	0.02375		55.5	0.06049	0.05288	0.05316
55.525	0.01764	0.21927	0.2191		55.525	0.01148	0.02254		46.42	0.00425	0.01794	0.02572		55.525	0.05765	0.05189	0.04934
55.55	0.02035	0.20491	0.19512		55.55	0.01184	0.02852		46.44	0.00593	0.02542	0.01947		55.55	0.06458	0.05501	0.05214
55.575	0.0225	0.21069	0.19449		55.575	0.01181	0.02908		46.46	0.0053	0.01881	0.02219		55.575	0.05408	0.05071	0.05158
55.6	0.02747	0.19729	0.1849		55.6	0.01238	0.02454		46.48	0.00382	0.02262	0.02645		55.6	0.05974	0.04938	0.05004
55.625	0.01902	0.19746	0.18177		55.625	0.01355	0.021		46.5	0.00655	0.02065	0.01933		55.625	0.0545	0.04741	0.04618
55.65	0.02003	0.1849	0.17139		55.65	0.01416	0.02878		46.52	0.00439	0.01532	0.02248		55.65	0.05467	0.04982	0.05108
55.675	0.02331	0.18793	0.15218		55.675	0.01456	0.02673		46.54	0.00495	0.01657	0.01988		55.675	0.05474	0.04382	0.04185
55.7	0.02173	0.18108	0.16106		55.7	0.0121	0.02692		46.56	0.00457	0.0233	0.02259		55.7	0.05011	0.04533	0.04518
55.725	0.02226	0.16602	0.15748		55.725	0.01707	0.02531		46.58	0.00499	0.02792	0.02005		55.725	0.04934	0.04311	0.04595
55.75	0.02141	0.18287	0.16762		55.75	0.01397	0.02226		46.6	0.0048	0.01913	0.01967		55.75	0.05087	0.03766	0.04217
55.775	0.01669	0.17031	0.16778		55.775	0.0124	0.02731		46.62	0.00527	0.01274	0.01731		55.775	0.04648	0.03587	0.04241
55.8	0.01729	0.1625	0.16092		55.8	0.01071	0.02096		46.64	0.00434	0.01961	0.01711		55.8	0.05059	0.04205	0.0445
55.825	0.02429	0.1603	0.16142		55.825	0.01269	0.03093		46.66	0.00589	0.01547	0.01932		55.825	0.04775	0.03927	0.04287
55.85	0.02692	0.1637	0.15965		55.85	0.01326	0.02016		46.68	0.00323	0.01889	0.02141		55.85	0.04754	0.04108	0.03881
55.875	0.02478	0.16495	0.15891		55.875	0.01622	0.0216		46.7	0.00482	0.0244	0.01707		55.875	0.04437	0.03708	0.04069
55.9	0.02272	0.15763	0.15669		55.9	0.01393	0.0259		46.72	0.00343	0.02048	0.02021		55.9	0.04313	0.03253	0.03671
55.925	0.0264	0.15841	0.15629		55.925	0.0122	0.02721		46.74	0.0052	0.01955	0.0197		55.925	0.04273	0.0337	0.03909
55.95	0.02111	0.1655	0.14444		55.95	0.01396	0.0195		46.76	0.00411	0.01989	0.02216		55.95	0.0405	0.03203	0.04032
55.975	0.02762	0.14627	0.16127		55.975	0.02026	0.02492		46.78	0.0037	0.0263	0.02078		55.975	0.04095	0.03223	0.03803
56	0.02281	0.14133	0.1467		56	0.01237	0.02212		46.8	0.00607	0.02559	0.02528		56	0.04163	0.02992	0.03471
56.025	0.01873	0.15735	0.14856		56.025	0.00884	0.02082		46.82	0.00451	0.02773	0.02229		56.025	0.03508	0.02266	0.02986
56.05	0.0199	0.15075	0.13649		56.05	0.01633	0.02257		46.84	0.00447	0.01832	0.02035		56.05	0.03276	0.02154	0.03047
56.075	0.02682	0.15177	0.13994		56.075	0.01404	0.02114		46.86	0.0057	0.02046	0.0233		56.075	0.03025	0.02721	0.03426
56.1	0.01732	0.14254	0.14668		56.1	0.01504	0.02519		46.88	0.00394	0.02214	0.02352		56.1	0.02544	0.02376	0.03399
56.125	0.02116	0.15893	0.13166		56.125	0.01292	0.02464		46.9	0.0053	0.02307	0.01794		56.125	0.0319	0.02434	0.02692
56.15	0.02185	0.15994	0.13035		56.15	0.01674	0.02277		46.92	0.0025	0.02422	0.02094		56.15	0.02657	0.02424	0.03128
56.175	0.0274	0.14834	0.11771		56.175	0.01334	0.02215		46.94	0.00633	0.02283	0.02215		56.175	0.02279	0.02117	0.03209
56.2	0.02501	0.1384	0.12559		56.2	0.01515	0.02882		46.96	0.00569	0.01919	0.02225		56.2	0.02681	0.01157	0.02564
56.225	0.01883	0.13632	0.11963		56.225	0.01337	0.02528		46.98	0.00413	0.01899	0.02086		56.225	0.02614	0.02149	0.02575
56.25	0.02631	0.1346	0.13589		56.25	0.01894	0.02423		47	0.00573	0.02456	0.02479		56.25	0.02551	0.0185	0.02573
56.275	0.01981	0.13598	0.12076		56.275	0.01516	0.02921		47.02	0.00593	0.02092	0.02612		56.275	0.02708	0.02023	0.02093
56.3	0.02179	0.1227	0.13374		56.3	0.01441	0.02704		47.04	0.00421	0.02798	0.02473		56.3	0.02434	0.01784	0.02596
56.325	0.02742	0.13266	0.12914		56.325	0.01455	0.02225		47.06	0.00433	0.02283	0.01857		56.325	0.02737	0.02046	0.02586
56.35	0.02342	0.12713	0.11821		56.35	0.01337	0.0212		47.08	0.00503	0.02375	0.02077		56.35	0.02538	0.01523	0.01977
56.375	0.02475	0.1297	0.13186		56.375	0.01514	0.02693		47.1	0.00736	0.02257	0.01894		56.375	0.02428	0.01229	0.02336
56.4	0.02553	0.13429	0.11832		56.4	0.01302	0.02494		47.12	0.00654	0.02312	0.02428		56.4	0.01825	0.01355	0.02128
56.425	0.01708	0.1265	0.11169		56.425	0.01479	0.01698		47.14	0.00569	0.01564	0.02381		56.425	0.01978	0.01243	0.02275
56.45	0.0303	0.11132	0.1199		56.45	0.0163	0.0196		47.16	0.00712	0.0227	0.02587		56.45	0.02225	0.01272	0.02162
56.475	0.02113	0.12819	0.1203		56.475	0.01273	0.02901		47.18	0.00481	0.02496	0.01779		56.475	0.02275	0.0102	0.01992
56.5	0.01721	0.12731	0.11854		56.5	0.01292	0.01943		47.2	0.00499	0.02789	0.0243		56.5	0.01926	0.0129	0.02837
56.525	0.02704	0.11404	0.11384		56.525	0.0152	0.02504		47.22	0.00466	0.02903	0.02148		56.525	0.02131	0.0187	0.02353
56.55	0.02781	0.11196	0.12194		56.55	0.01684	0.02218		47.24	0.00585	0.02596	0.01971		56.55	0.02232	0.01615	0.02405
56.575	0.02584	0.11084	0.10398		56.575	0.01305	0.02461		47.26	0.0052	0.02073	0.02238		56.575	0.02611	0.01927	0.02305
56.6	0.02572	0.10377	0.11311		56.6	0.0158	0.02188		47.28	0.00416	0.025	0.02283		56.6	0.02957	0.01633	0.02151
56.625	0.02415	0.10908	0.10489		56.625	0.01292	0.02052		47.3	0.00673	0.02344	0.02198		56.625	0.0156	0.0142	0.02274
56.65	0.0225	0.10987	0.10857		56.65	0.01294	0.02401		47.32	0.00445	0.02659	0.02471		56.65	0.0222	0.0122	0.02087
56.675	0.02286	0.11828	0.11407		56.675	0.01385	0.02196		47.34	0.00371	0.01797	0.01935		56.675	0.02397	0.01286	0.02825
56.7	0.02558	0.11692	0.1079		56.7	0.01412	0.01755		47.36	0.00479	0.02449	0.02455		56.7	0.02377	0.01548	0.0315
56.725	0.03088	0.13558	0.10603		56.725	0.01303	0.01911		47.38	0.00395	0.01535	0.01671		56.725	0.02666	0.01547	0.02327
56.75	0.02599	0.11016	0.11266		56.75	0.01403	0.02597		47.4	0.00531	0.02217	0.02271		56.75	0.02312	0.01308	0.02776
56.775	0.0262	0.1144	0.10796		56.775	0.01541	0.02068		47.42	0.00581	0.02697	0.02625		56.775	0.02367	0.01948	0.02796
56.8	0.02568	0.1252	0.11913		56.8	0.01385	0.02037		47.44	0.00699	0.02704	0.02069		56.8	0.0284	0.01908	0.02609
56.825	0.01796	0.10502	0.11738		56.825	0.01238	0.02518		47.46	0.0053	0.02224	0.02521		56.825	0.02885	0.0214	0.03157
56.85	0.02278	0.11748	0.11608		56.85	0.01299	0.02462		47.48	0.00807	0.01931	0.02583		56.85	0.02742	0.01698	0.03705
56.875	0.02121	0.11851	0.11795		56.875	0.01694	0.02955		47.5	0.00599	0.01661	0.02491		56.875	0.02787	0.02257	0.03196
56.9	0.02554	0.12168	0.10577		56.9	0.01725	0.02999		47.52	0.0053	0.01975	0.02485		56.9	0.02941	0.02107	0.03517
56.925	0.02793	0.12045	0.11433		56.925	0.01983	0.02352		47.54	0.00702	0.02214	0.02627		56.925	0.02953	0.0245	0.03553
56.95	0.02531	0.11254	0.12708		56.95	0.01738	0.02789		47.56	0.00736	0.02685	0.02566		56.95	0.03055	0.03128	0.03015
56.975	0.02471	0.11965	0.11717		56.975	0.01577	0.01899		47.58	0.00534	0.027	0.02084		56.975	0.03316	0.02749	0.03101
57	0.02006	0.1308	0.11157		57	0.01583	0.02317		47.6	0.00621	0.02669	0.02628		57	0.03324	0.02973	0.03988
57.025	0.03369	0.12445	0.11922		57.025	0.01649	0.03133		47.62	0.00361	0.0251	0.02875		57.025	0.02862	0.02772	0.04024
57.05	0.03204	0.12821	0.12348		57.05	0.01753	0.02393		47.64	0.00625	0.0179	0.02053		57.05	0.03913	0.02975	0.03734
57.075	0.03023	0.12936	0.12275		57.075	0.01871	0.02655		47.66	0.00524	0.01878	0.02893		57.075	0.03639	0.02774	0.04187
57.1	0.02793	0.11205	0.13346		57.1	0.01753	0.02444		47.68	0.00518	0.02402	0.02775		57.1	0.04168	0.0209	0.03992
57.125	0.02927	0.13941	0.12763		57.125	0.0172	0.02862		47.7	0.00734	0.02385	0.02738		57.125	0.03739	0.03073	0.03466
57.15	0.0277	0.1296	0.11817		57.15	0.01637	0.03218		47.72	0.00755	0.02481	0.02088		57.15	0.03535	0.02733	0.03932
57.175	0.01667	0.12634	0.12356		57.175	0.0213	0.02534		47.74	0.00838	0.026	0.02273		57.175	0.03735	0.02736	0.03171
57.2	0.03572	0.12904	0.10663		57.2	0.01632	0.03045		47.76	0.0063	0.01781	0.02761		57.2	0.03344	0.02298	0.03219
57.225	0.0318	0.13805	0.11961		57.225	0.0154	0.02903		47.78	0.00649	0.02821	0.02828		57.225	0.0306	0.02794	0.03148
57.25	0.03331	0.11812	0.12228		57.25	0.01819	0.02823		47.8	0.00804	0.02408	0.02975		57.25	0.03453	0.02776	0.03321
57.275	0.03489	0.11903	0.12064		57.275	0.01719	0.02636		47.82	0.00806	0.02503	0.02783		57.275	0.03861	0.02444	0.03171
57.3	0.03494	0.12494	0.12445		57.3	0.01862	0.02619		47.84	0.00781	0.02142	0.02529		57.3	0.03483	0.02583	0.03471
57.325	0.02884	0.11561	0.10887		57.325	0.02073	0.0275		47.86	0.00704	0.03106	0.02367		57.325	0.03185	0.02531	0.02999
57.35	0.03414	0.11736	0.10565		57.35	0.0187	0.02271		47.88	0.00819	0.02408	0.03052		57.35	0.03503	0.02284	0.03568
57.375	0.03532	0.12387	0.11059		57.375	0.0179	0.02714		47.9	0.0081	0.02024	0.03391		57.375	0.02849	0.02372	0.03191
57.4	0.02834	0.13324	0.12618		57.4	0.01942	0.03307		47.92	0.00807	0.02434	0.03532		57.4	0.03223	0.02515	0.03806
57.425	0.03558	0.1232	0.11219		57.425	0.01858	0.0205		47.94	0.00697	0.02072	0.02894		57.425	0.03104	0.02701	0.03206
57.45	0.03911	0.12816	0.10954		57.45	0.02415	0.03315		47.96	0.00787	0.02999	0.02782		57.45	0.03262	0.02827	0.03019
57.475	0.03616	0.12705	0.11901		57.475	0.02289	0.03409		47.98	0.00949	0.02121	0.02644		57.475	0.03594	0.02351	0.02555
57.5	0.02562	0.12416	0.11386		57.5	0.01446	0.03117		48	0.00983	0.02208	0.02915		57.5	0.02672	0.02112	0.0329
57.525	0.03804	0.12293	0.11019		57.525	0.01917	0.03622		48.02	0.00912	0.02506	0.02641		57.525	0.03098	0.02171	0.03148
57.55	0.03372	0.1217	0.12136		57.55	0.02167	0.02975		48.04	0.00797	0.01874	0.0256		57.55	0.02622	0.02225	0.03201
57.575	0.03272	0.11177	0.10896		57.575	0.02288	0.02858		48.06	0.00811	0.02674	0.03046		57.575	0.02249	0.02377	0.02659
57.6	0.03301	0.12639	0.10925		57.6	0.02149	0.03301		48.08	0.00864	0.03001	0.03317		57.6	0.03196	0.02189	0.03534
57.625	0.0316	0.12587	0.11578		57.625	0.01524	0.0299		48.1	0.0081	0.02647	0.03402		57.625	0.0319	0.02803	0.02942
57.65	0.0382	0.12596	0.11913		57.65	0.0197	0.03402		48.12	0.01171	0.02262	0.0293		57.65	0.03123	0.02671	0.03218
57.675	0.04181	0.1258	0.11999		57.675	0.02352	0.02886		48.14	0.01063	0.02852	0.02743		57.675	0.03427	0.02135	0.03411
57.7	0.04113	0.11278	0.11496		57.7	0.02661	0.02582		48.16	0.01021	0.02715	0.02723		57.7	0.02951	0.02766	0.03649
57.725	0.039	0.13097	0.1131		57.725	0.02364	0.02919		48.18	0.01023	0.02473	0.03321		57.725	0.034	0.02498	0.03562
57.75	0.04697	0.12319	0.12359		57.75	0.02486	0.03368		48.2	0.00986	0.03145	0.03393		57.75	0.03441	0.03498	0.03445
57.775	0.05122	0.12923	0.12853		57.775	0.02483	0.03207		48.22	0.0124	0.0276	0.03373		57.775	0.03392	0.02751	0.04134
57.8	0.04868	0.12121	0.11602		57.8	0.02626	0.03788		48.24	0.00942	0.02503	0.03544		57.8	0.03466	0.02597	0.03348
57.825	0.04574	0.13964	0.12458		57.825	0.02727	0.0344		48.26	0.01178	0.02621	0.03146		57.825	0.03962	0.02558	0.03971
57.85	0.04676	0.13794	0.1327		57.85	0.02861	0.03005		48.28	0.01087	0.02948	0.0388		57.85	0.04083	0.03113	0.04094
57.875	0.05288	0.13016	0.13719		57.875	0.02662	0.03529		48.3	0.01329	0.03171	0.03235		57.875	0.03917	0.03247	0.04241
57.9	0.05382	0.13572	0.13182		57.9	0.02575	0.0366		48.32	0.01053	0.02531	0.04135		57.9	0.03535	0.0286	0.04352
57.925	0.05597	0.13891	0.138		57.925	0.02606	0.0434		48.34	0.01188	0.02627	0.04059		57.925	0.03594	0.02923	0.03715
57.95	0.0599	0.1409	0.1383		57.95	0.02698	0.04048		48.36	0.01333	0.02482	0.03977		57.95	0.03856	0.03304	0.03689
57.975	0.06084	0.15158	0.13281		57.975	0.03046	0.03781		48.38	0.01335	0.02907	0.03555		57.975	0.03911	0.03261	0.04262
58	0.04327	0.16203	0.13503		58	0.02694	0.04455		48.4	0.01393	0.03144	0.03837		58	0.02899	0.0323	0.03414
58.025	0.05561	0.14925	0.15222		58.025	0.03033	0.04294		48.42	0.01461	0.0237	0.04008		58.025	0.03508	0.0353	0.04128
58.05	0.05816	0.15791	0.15353		58.05	0.03355	0.04177		48.44	0.01443	0.03649	0.0366		58.05	0.03962	0.02918	0.03966
58.075	0.06217	0.16086	0.1485		58.075	0.02845	0.0381		48.46	0.01265	0.03265	0.0414		58.075	0.04487	0.03045	0.04424
58.1	0.06376	0.15308	0.13633		58.1	0.03095	0.04079		48.48	0.01577	0.03922	0.04434		58.1	0.03955	0.02645	0.0396
58.125	0.06753	0.16413	0.14807		58.125	0.03174	0.04441		48.5	0.01511	0.03418	0.04395		58.125	0.03887	0.03374	0.03695
58.15	0.06314	0.15695	0.15483		58.15	0.03406	0.04554		48.52	0.01501	0.03154	0.04584		58.15	0.04464	0.02864	0.03925
58.175	0.06206	0.16204	0.15071		58.175	0.03601	0.04574		48.54	0.01582	0.03099	0.04119		58.175	0.03734	0.02905	0.03589
58.2	0.06583	0.16427	0.14998		58.2	0.02988	0.05017		48.56	0.01749	0.04168	0.04092		58.2	0.03991	0.03045	0.04125
58.225	0.06539	0.15697	0.15629		58.225	0.03553	0.04507		48.58	0.0161	0.04166	0.04862		58.225	0.04074	0.03056	0.0431
58.25	0.07385	0.16063	0.16395		58.25	0.03598	0.04365		48.6	0.01908	0.03992	0.04483		58.25	0.03932	0.03094	0.0452
58.275	0.06784	0.16298	0.1503		58.275	0.03733	0.0469		48.62	0.01874	0.03953	0.04481		58.275	0.05015	0.03284	0.04114
58.3	0.07824	0.15056	0.15309		58.3	0.03615	0.04878		48.64	0.01905	0.04348	0.05085		58.3	0.043	0.03342	0.04126
58.325	0.07587	0.14743	0.14455		58.325	0.0398	0.04461		48.66	0.02007	0.04818	0.05453		58.325	0.04186	0.03587	0.04298
58.35	0.08578	0.15514	0.14156		58.35	0.0385	0.05503		48.68	0.01983	0.04734	0.04988		58.35	0.04095	0.02853	0.0424
58.375	0.07589	0.16154	0.14639		58.375	0.04032	0.05092		48.7	0.02127	0.04312	0.054		58.375	0.03924	0.02835	0.04201
58.4	0.07902	0.15603	0.15859		58.4	0.04533	0.05249		48.72	0.02009	0.05322	0.06071		58.4	0.04825	0.03666	0.04296
58.425	0.08222	0.16362	0.15571		58.425	0.04604	0.05076		48.74	0.02194	0.04548	0.0568		58.425	0.04579	0.03512	0.04547
58.45	0.09085	0.16205	0.1372		58.45	0.04456	0.05482		48.76	0.02221	0.04037	0.06048		58.45	0.0422	0.03647	0.04393
58.475	0.08855	0.15225	0.14758		58.475	0.04446	0.06199		48.78	0.02282	0.05219	0.06312		58.475	0.04553	0.0357	0.04632
58.5	0.0903	0.15067	0.14913		58.5	0.04409	0.06636		48.8	0.0256	0.04693	0.05735		58.5	0.05087	0.0398	0.04251
58.525	0.10313	0.17244	0.14263		58.525	0.04087	0.06189		48.82	0.02418	0.04774	0.06487		58.525	0.04897	0.03691	0.0501
58.55	0.09526	0.16061	0.14077		58.55	0.04631	0.06713		48.84	0.02494	0.05147	0.06831		58.55	0.04276	0.03703	0.05633
58.575	0.08949	0.1657	0.15047		58.575	0.04698	0.07019		48.86	0.02693	0.05453	0.06292		58.575	0.05017	0.0327	0.05347
58.6	0.09577	0.16246	0.14885		58.6	0.05208	0.06547		48.88	0.02827	0.05136	0.07612		58.6	0.05565	0.04274	0.05408
58.625	0.10876	0.15742	0.1505		58.625	0.05774	0.0742		48.9	0.02478	0.05929	0.0774		58.625	0.0524	0.0505	0.05407
58.65	0.1013	0.16418	0.15182		58.65	0.05571	0.07134		48.92	0.02722	0.0631	0.07738		58.65	0.0607	0.0482	0.05493
58.675	0.10628	0.17118	0.14022		58.675	0.05979	0.07322		48.94	0.03044	0.05469	0.08119		58.675	0.06172	0.05426	0.0636
58.7	0.11458	0.15674	0.13553		58.7	0.05909	0.07834		48.96	0.03066	0.06	0.08334		58.7	0.06419	0.05107	0.06239
58.725	0.1089	0.161	0.15159		58.725	0.0615	0.08539		48.98	0.02893	0.06493	0.08196		58.725	0.0599	0.05721	0.06858
58.75	0.12173	0.16681	0.14746		58.75	0.06485	0.08496		49	0.03085	0.06911	0.08417		58.75	0.06924	0.06378	0.07745
58.775	0.11434	0.16988	0.14754		58.775	0.0609	0.08068		49.02	0.03269	0.06977	0.08582		58.775	0.06692	0.06534	0.07992
58.8	0.11723	0.16365	0.15146		58.8	0.06844	0.07384		49.04	0.03369	0.07171	0.09334		58.8	0.0725	0.06712	0.08277
58.825	0.12844	0.17005	0.15709		58.825	0.06581	0.08637		49.06	0.03473	0.07529	0.0932		58.825	0.07869	0.06927	0.08602
58.85	0.12866	0.17253	0.14583		58.85	0.06716	0.09223		49.08	0.03649	0.07738	0.09868		58.85	0.0846	0.07529	0.09791
58.875	0.13251	0.18072	0.15712		58.875	0.07235	0.09336		49.1	0.03985	0.08426	0.09829		58.875	0.09464	0.08763	0.10088
58.9	0.13895	0.17354	0.15798		58.9	0.07523	0.09306		49.12	0.03912	0.0793	0.10817		58.9	0.09481	0.08618	0.10157
58.925	0.14192	0.17506	0.14786		58.925	0.07543	0.09345		49.14	0.03841	0.08558	0.10809		58.925	0.10673	0.09533	0.11156
58.95	0.14222	0.17373	0.17196		58.95	0.07728	0.0972		49.16	0.04158	0.08842	0.1145		58.95	0.11057	0.10415	0.11465
58.975	0.13985	0.18883	0.16285		58.975	0.07902	0.10699		49.18	0.04333	0.09418	0.11276		58.975	0.11935	0.10648	0.1265
59	0.1412	0.18618	0.17788		59	0.07827	0.10507		49.2	0.04295	0.09934	0.11663		59	0.12601	0.12051	0.13434
59.025	0.15863	0.19794	0.16979		59.025	0.08794	0.10782		49.22	0.0465	0.09685	0.1139		59.025	0.13652	0.13361	0.14032
59.05	0.16386	0.19768	0.17383		59.05	0.08818	0.11157		49.24	0.04823	0.09535	0.11599		59.05	0.14224	0.12974	0.14676
59.075	0.16651	0.20241	0.17878		59.075	0.08803	0.1117		49.26	0.04696	0.09998	0.1284		59.075	0.15637	0.13572	0.15696
59.1	0.1664	0.21334	0.18271		59.1	0.08985	0.12124		49.28	0.05058	0.09735	0.12461		59.1	0.15936	0.14992	0.1624
59.125	0.1739	0.20236	0.19593		59.125	0.10016	0.1296		49.3	0.05153	0.09607	0.12571		59.125	0.16104	0.15505	0.16876
59.15	0.16942	0.20447	0.18602		59.15	0.10334	0.13129		49.32	0.05489	0.09995	0.12731		59.15	0.17545	0.1631	0.17689
59.175	0.18266	0.22529	0.19596		59.175	0.10909	0.13174		49.34	0.05809	0.10631	0.12699		59.175	0.1753	0.16878	0.17618
59.2	0.18644	0.21657	0.19513		59.2	0.11069	0.1391		49.36	0.05718	0.09821	0.13414		59.2	0.18252	0.1678	0.18142
59.225	0.19393	0.23453	0.1952		59.225	0.11238	0.14036		49.38	0.06126	0.10278	0.13419		59.225	0.19059	0.16979	0.18389
59.25	0.18291	0.23737	0.20026		59.25	0.11244	0.14492		49.4	0.06272	0.09393	0.12745		59.25	0.18753	0.18187	0.18789
59.275	0.19566	0.22757	0.20351		59.275	0.12049	0.1468		49.42	0.06565	0.10134	0.1317		59.275	0.19503	0.17211	0.18929
59.3	0.20793	0.24565	0.21174		59.3	0.12257	0.15939		49.44	0.06904	0.1071	0.13348		59.3	0.19741	0.17482	0.18569
59.325	0.21219	0.24753	0.20309		59.325	0.13194	0.16121		49.46	0.06915	0.10941	0.14027		59.325	0.19778	0.1791	0.18907
59.35	0.21387	0.23106	0.21529		59.35	0.13512	0.15967		49.48	0.07338	0.10761	0.14347		59.35	0.19194	0.17634	0.18617
59.375	0.20277	0.26344	0.20675		59.375	0.13604	0.16522		49.5	0.07993	0.09869	0.14019		59.375	0.19202	0.16899	0.18405
59.4	0.20897	0.26377	0.23142		59.4	0.13871	0.17744		49.52	0.08072	0.11097	0.14352		59.4	0.19333	0.1776	0.17909
59.425	0.21663	0.26387	0.2333		59.425	0.14027	0.18163		49.54	0.08606	0.10654	0.14647		59.425	0.1928	0.17318	0.17243
59.45	0.2276	0.26193	0.24063		59.45	0.14747	0.18993		49.56	0.08998	0.10714	0.14715		59.45	0.1894	0.1672	0.17784
59.475	0.23332	0.29908	0.24456		59.475	0.15441	0.1986		49.58	0.09782	0.11717	0.15363		59.475	0.18601	0.16469	0.17035
59.5	0.22158	0.30513	0.25177		59.5	0.15682	0.2044		49.6	0.10633	0.12121	0.15461		59.5	0.1922	0.16405	0.17563
59.525	0.23692	0.31463	0.26613		59.525	0.16526	0.21189		49.62	0.10987	0.12076	0.17203		59.525	0.18439	0.16633	0.17596
59.55	0.24676	0.30412	0.25725		59.55	0.1646	0.21134		49.64	0.11808	0.1272	0.17721		59.55	0.18973	0.17197	0.17459
59.575	0.24423	0.3153	0.27999		59.575	0.17479	0.21796		49.66	0.12228	0.12891	0.18406		59.575	0.18831	0.17358	0.1757
59.6	0.25003	0.32099	0.27145		59.6	0.17925	0.22221		49.68	0.13309	0.1436	0.18498		59.6	0.18783	0.16645	0.17639
59.625	0.2543	0.33407	0.28547		59.625	0.18534	0.23063		49.7	0.14009	0.15828	0.19524		59.625	0.18542	0.17883	0.18271
59.65	0.25064	0.33345	0.31116		59.65	0.19001	0.24721		49.72	0.14489	0.15558	0.20784		59.65	0.19368	0.17471	0.18778
59.675	0.26751	0.33628	0.3084		59.675	0.19896	0.25046		49.74	0.15604	0.16322	0.215		59.675	0.1971	0.18022	0.19728
59.7	0.27962	0.34936	0.32072		59.7	0.2024	0.2572		49.76	0.16255	0.1794	0.21846		59.7	0.20578	0.17911	0.19996
59.725	0.27225	0.37126	0.32476		59.725	0.21592	0.26245		49.78	0.1752	0.18157	0.23742		59.725	0.20869	0.18785	0.19491
59.75	0.27894	0.38005	0.32143		59.75	0.22167	0.27554		49.8	0.18505	0.19437	0.25033		59.75	0.21074	0.19268	0.20684
59.775	0.28183	0.36299	0.32389		59.775	0.22647	0.27948		49.82	0.19369	0.20561	0.26059		59.775	0.22027	0.19925	0.2139
59.8	0.28165	0.37798	0.33825		59.8	0.23978	0.28815		49.84	0.20359	0.21602	0.2651		59.8	0.22186	0.20803	0.22212
59.825	0.28276	0.3988	0.3356		59.825	0.24283	0.29694		49.86	0.21771	0.22554	0.27961		59.825	0.23082	0.22597	0.23476
59.85	0.2774	0.40319	0.35007		59.85	0.24952	0.29702		49.88	0.22574	0.2376	0.29926		59.85	0.24237	0.22427	0.24929
59.875	0.29275	0.38887	0.34029		59.875	0.26009	0.31298		49.9	0.24006	0.25828	0.32052		59.875	0.25096	0.24352	0.26325
59.9	0.28238	0.40517	0.3789		59.9	0.26374	0.3176		49.92	0.24818	0.2815	0.32496		59.9	0.25983	0.25395	0.26729
[truncated: 1,004 more rows]

## Sheet: Figure 3b
Catalyst	Status	%m-ZrO2 / wt.%	%t-ZrO2 / wt.%	SBET / m2 g−1
5In2O3/t-ZrO2,WI	Carrier	0	100	165
	Fresh	38	62	52
	50 h	68	32	48
5In2O3-t-ZrO2,CP	Fresh		100	80
	50 h		100	78
5In2O3-ZrO2,FSP	Fresh	4	96	80
	5 h	38	62	79
	50 h	38	62	79
075Pd-5In2O3-ZrO2,FSP	Fresh	31	69	69
	5 h	31	69	65
	50 h	31	69	65

## Sheet: Figure 3c
m-ZrO2			t-ZrO2			5In2O3/t-ZrO2,WI					5In2O3-t-ZrO2,CP					5In2O3-ZrO2,FSP					075Pd-5In2O3-ZrO2,FSP
						Fresh		50 h			Fresh		50 h			Fresh		50 h			Fresh		50 h
Raman shift / cm−1	Normalized intensity / arb. units		Raman shift / cm−1	Normalized intensity / arb. units		Raman shift / cm−1	Normalized intensity / arb. units	Raman shift / cm−1	Normalized intensity / arb. units		Raman shift / cm−1	Normalized intensity / arb. units	Raman shift / cm−1	Normalized intensity / arb. units		Raman shift / cm−1	Normalized intensity / arb. units	Raman shift / cm−1	Normalized intensity / arb. units		Raman shift / cm−1	Normalized intensity / arb. units	Raman shift / cm−1	Normalized intensity / arb. units
125.105	0.00182		125.105	0		125.105	0.00108	120.515	0		125.105	0.00583	120.515	0		125.105	0.00926	120.515	0		125.013	0.01097	125.013	0.00246
126.672	0.00295		126.672	0.01393		126.672	0.00831	122.085	0.02534		126.672	0.01721	122.085	0.01503		126.672	0.01639	122.085	0.01222		126.58	0.00918	126.58	0.02149
128.239	0.00133		128.239	0.01691		128.239	0.00858	123.653	0.02938		128.239	0.04109	123.653	0.03793		128.239	0.02006	123.653	0.01327		128.147	0.02448	128.147	0.03064
129.809	0.00292		129.809	0.01989		129.809	0.01679	125.223	0.03225		129.809	0.06238	125.223	0.04004		129.809	0.03163	125.223	0.01876		129.717	0.03888	129.717	0.04555
131.375	0.00552		131.375	0.07712		131.375	0.02207	126.79	0.0489		131.375	0.0854	126.79	0.06688		131.375	0.0358	126.79	0.03314		131.284	0.05958	131.284	0.05738
132.942	0.00288		132.942	0.08948		132.942	0.02846	128.357	0.05322		132.942	0.10784	128.357	0.07994		132.942	0.04194	128.357	0.03443		132.85	0.06543	132.85	0.07291
134.511	0.00484		134.511	0.11803		134.511	0.0336	129.926	0.0619		134.511	0.1504	129.926	0.10164		134.511	0.05351	129.926	0.03944		134.419	0.11357	134.419	0.08
136.077	0.00818		136.077	0.16535		136.077	0.03902	131.493	0.06999		136.077	0.18132	131.493	0.13515		136.077	0.0942	131.493	0.05394		135.986	0.14506	135.986	0.09101
137.643	0.00812		137.643	0.19806		137.643	0.05628	133.059	0.07475		137.643	0.21712	133.059	0.16406		137.643	0.12058	133.059	0.07036		137.552	0.19679	137.552	0.11313
139.211	0.00962		139.211	0.22138		139.211	0.06086	134.628	0.0827		139.211	0.26456	134.628	0.18718		139.211	0.14646	134.628	0.08485		139.121	0.23098	139.121	0.13855
140.777	0.00827		140.777	0.27966		140.777	0.07129	136.194	0.11514		140.777	0.3041	136.194	0.22113		140.777	0.17728	136.194	0.10511		140.686	0.28046	140.686	0.13904
142.342	0.01529		142.342	0.31498		142.342	0.08325	137.76	0.12266		142.342	0.34034	137.76	0.27083		142.342	0.22537	137.76	0.13317		142.252	0.32589	142.252	0.15767
143.91	0.01265		143.91	0.33934		143.91	0.09048	139.329	0.13379		143.91	0.37858	139.329	0.30849		143.91	0.22707	139.329	0.16255		143.82	0.35693	143.82	0.14952
145.475	0.01838		145.475	0.36318		145.475	0.10718	140.894	0.14884		145.475	0.40619	140.894	0.34857		145.475	0.26035	140.894	0.18233		145.386	0.34525	145.386	0.15743
147.04	0.01961		147.04	0.39641		147.04	0.1126	142.46	0.14563		147.04	0.43108	142.46	0.38645		147.04	0.2813	142.46	0.21363		146.951	0.30433	146.951	0.17234
148.605	0.02414		148.605	0.39782		148.605	0.12205	144.025	0.17112		148.605	0.43527	144.025	0.40815		148.605	0.25388	144.025	0.23245		148.516	0.27465	148.516	0.17161
150.173	0.01847		150.173	0.40602		150.173	0.12636	145.593	0.17356		150.173	0.42567	145.593	0.43126		150.173	0.22893	145.593	0.2395		150.083	0.25083	150.083	0.19208
151.737	0.0254		151.737	0.41629		151.737	0.13011	147.158	0.17266		151.737	0.403	147.158	0.4534		151.737	0.20101	147.158	0.23215		151.648	0.2171	151.648	0.18805
153.301	0.02763		153.301	0.36292		153.301	0.13957	148.722	0.18902		153.301	0.39296	148.722	0.42664		153.301	0.16125	148.722	0.21832		153.213	0.19417	153.213	0.18258
154.866	0.03842		154.866	0.35806		154.866	0.14109	150.287	0.19494		154.866	0.37187	150.287	0.41027		154.866	0.12643	150.287	0.20653		154.777	0.15595	154.777	0.18616
156.432	0.03597		156.432	0.33547		156.432	0.15152	151.854	0.20245		156.432	0.34689	151.854	0.39324		156.432	0.09259	151.854	0.18945		156.344	0.12898	156.344	0.20932
157.996	0.04032		157.996	0.32331		157.996	0.15165	153.419	0.20402		157.996	0.30295	153.419	0.35324		157.996	0.07405	153.419	0.16985		157.908	0.13528	157.908	0.2267
159.56	0.04734		159.56	0.2882		159.56	0.15762	154.983	0.21675		159.56	0.30671	154.983	0.33786		159.56	0.05107	154.983	0.14198		159.472	0.1164	159.472	0.24759
161.123	0.06007		161.123	0.29169		161.123	0.17376	156.547	0.22933		161.123	0.27685	156.547	0.30683		161.123	0.04635	156.547	0.13102		161.036	0.09797	161.036	0.28247
162.687	0.07408		162.687	0.27848		162.687	0.19268	158.113	0.24742		162.687	0.27501	158.113	0.29122		162.687	0.03965	158.113	0.13675		162.602	0.10247	162.602	0.30398
164.253	0.08818		164.253	0.28667		164.253	0.21968	159.677	0.27001		164.253	0.27159	159.677	0.26194		164.253	0.04826	159.677	0.13973		164.165	0.11282	164.165	0.3574
165.816	0.12216		165.816	0.26929		165.816	0.24973	161.241	0.28912		165.816	0.28253	161.241	0.26493		165.816	0.0386	161.241	0.15182		165.729	0.11103	165.729	0.417
167.379	0.15825		167.379	0.29469		167.379	0.27798	162.804	0.3304		167.379	0.28456	162.804	0.24758		167.379	0.05214	162.804	0.17136		167.292	0.13533	167.292	0.44282
168.941	0.20511		168.941	0.26844		168.941	0.33282	164.367	0.37995		168.941	0.28817	164.367	0.23011		168.941	0.04791	164.367	0.20098		168.855	0.11959	168.855	0.47545
170.504	0.24727		170.504	0.27766		170.504	0.39447	165.933	0.43471		170.504	0.29624	165.933	0.24393		170.504	0.05947	165.933	0.2438		170.417	0.12814	170.417	0.54822
172.066	0.30701		172.066	0.29419		172.066	0.45181	167.496	0.49223		172.066	0.30345	167.496	0.23094		172.066	0.05969	167.496	0.29443		171.983	0.16278	171.983	0.57755
173.631	0.3661		173.631	0.29141		173.631	0.51681	169.059	0.54468		173.631	0.30275	169.059	0.23185		173.631	0.06977	169.059	0.34758		173.545	0.14345	173.545	0.61676
175.193	0.43421		175.193	0.30637		175.193	0.58403	170.621	0.60031		175.193	0.31283	170.621	0.23167		175.193	0.08528	170.621	0.40097		175.107	0.1601	175.107	0.64279
176.755	0.48539		176.755	0.28168		176.755	0.63483	172.183	0.6558		176.755	0.32104	172.183	0.2411		176.755	0.09043	172.183	0.4678		176.67	0.15606	176.67	0.61302
178.317	0.52718		178.317	0.27369		178.317	0.66377	173.746	0.71477		178.317	0.30396	173.746	0.23589		178.317	0.09656	173.746	0.51555		178.231	0.16056	178.231	0.61166
179.879	0.5538		179.879	0.28917		179.879	0.70984	175.311	0.74083		179.879	0.29234	175.311	0.23701		179.879	0.08789	175.311	0.56762		179.793	0.16237	179.793	0.60968
181.44	0.54518		181.44	0.27178		181.44	0.70482	176.872	0.76457		181.44	0.3007	176.872	0.2529		181.44	0.09797	176.872	0.61044		181.355	0.15878	181.355	0.61059
183.001	0.5177		183.001	0.27578		183.001	0.68977	178.434	0.76816		183.001	0.27902	178.434	0.23839		183.001	0.09818	178.434	0.6277		182.919	0.17857	182.919	0.61459
184.565	0.49546		184.565	0.28239		184.565	0.68669	179.996	0.79016		184.565	0.28062	179.996	0.2312		184.565	0.07618	179.996	0.60786		184.481	0.16644	184.481	0.61138
186.126	0.48196		186.126	0.26499		186.126	0.69211	181.557	0.76273		186.126	0.28279	181.557	0.23134		186.126	0.07935	181.557	0.5951		186.042	0.16329	186.042	0.57233
187.687	0.46433		187.687	0.25908		187.687	0.67261	183.118	0.76328		187.687	0.27634	183.118	0.22469		187.687	0.08449	183.118	0.56926		187.603	0.15925	187.603	0.53453
189.248	0.44807		189.248	0.27925		189.248	0.66717	184.679	0.74904		189.248	0.25984	184.679	0.21969		189.248	0.08865	184.679	0.55171		189.164	0.17095	189.164	0.48992
190.808	0.42841		190.808	0.26133		190.808	0.63723	186.24	0.71262		190.808	0.24922	186.24	0.22027		190.808	0.08836	186.24	0.54171		190.724	0.15836	190.724	0.42884
192.368	0.38584		192.368	0.24445		192.368	0.59295	187.801	0.68186		192.368	0.23315	187.801	0.22423		192.368	0.09301	187.801	0.5256		192.285	0.13229	192.285	0.39557
193.929	0.34143		193.929	0.26096		193.929	0.53711	189.362	0.65747		193.929	0.22152	189.362	0.21573		193.929	0.08384	189.362	0.48367		193.845	0.13094	193.845	0.33922
195.489	0.27715		195.489	0.23574		195.489	0.47738	190.925	0.59018		195.489	0.20358	190.925	0.21039		195.489	0.06924	190.925	0.45531		195.405	0.13859	195.405	0.32015
197.048	0.22013		197.048	0.22929		197.048	0.38856	192.485	0.5252		197.048	0.19152	192.485	0.20626		197.048	0.05612	192.485	0.39274		196.965	0.1377	196.965	0.28296
198.608	0.17011		198.608	0.21554		198.608	0.32507	194.046	0.46022		198.608	0.18565	194.046	0.20487		198.608	0.05287	194.046	0.34337		198.525	0.12466	198.525	0.26657
200.168	0.12129		200.168	0.22631		200.168	0.26882	195.606	0.39466		200.168	0.17718	195.606	0.19395		200.168	0.04419	195.606	0.28476		200.085	0.13186	200.085	0.24194
201.727	0.08543		201.727	0.2063		201.727	0.23149	197.165	0.36013		201.727	0.17863	197.165	0.19037		201.727	0.03995	197.165	0.23083		201.644	0.12467	201.644	0.23275
203.286	0.06549		203.286	0.22593		203.286	0.2003	198.725	0.32414		203.286	0.17247	198.725	0.19367		203.286	0.03275	198.725	0.19622		203.207	0.12468	203.207	0.23036
204.845	0.05522		204.845	0.21843		204.845	0.18971	200.285	0.29946		204.845	0.17291	200.285	0.19501		204.845	0.03542	200.285	0.1645		204.766	0.12244	204.766	0.23085
206.404	0.05313		206.404	0.2292		206.404	0.17995	201.844	0.27709		206.404	0.17852	201.844	0.1935		206.404	0.04105	201.844	0.15282		206.325	0.11749	206.325	0.23196
207.963	0.04956		207.963	0.22691		207.963	0.17882	203.403	0.26198		207.963	0.18069	203.403	0.1933		207.963	0.03878	203.403	0.13598		207.884	0.1139	207.884	0.22278
209.521	0.05382		209.521	0.2168		209.521	0.16154	204.962	0.24904		209.521	0.18702	204.962	0.19124		209.521	0.04688	204.962	0.12947		209.443	0.13369	209.443	0.23974
211.08	0.06029		211.08	0.2333		211.08	0.17155	206.521	0.25595		211.08	0.20427	206.521	0.19608		211.08	0.04559	206.521	0.13124		211.001	0.13235	211.001	0.22726
212.638	0.06703		212.638	0.20336		212.638	0.17557	208.08	0.2491		212.638	0.2027	208.08	0.19752		212.638	0.05369	208.08	0.13217		212.56	0.1472	212.56	0.23599
214.196	0.06991		214.196	0.23394		214.196	0.17375	209.638	0.25427		214.196	0.21047	209.638	0.20574		214.196	0.05685	209.638	0.1361		214.118	0.14225	214.118	0.24286
215.754	0.08254		215.754	0.22852		215.754	0.17791	211.197	0.24509		215.754	0.22197	211.197	0.22184		215.754	0.05803	211.197	0.15083		215.676	0.15215	215.676	0.25632
217.312	0.09848		217.312	0.23771		217.312	0.17705	212.755	0.26389		217.312	0.22787	212.755	0.21442		217.312	0.07304	212.755	0.15836		217.231	0.14721	217.231	0.25228
218.869	0.10927		218.869	0.24167		218.869	0.1865	214.313	0.26385		218.869	0.23391	214.313	0.2234		218.869	0.07422	214.313	0.16613		218.789	0.18634	218.789	0.24659
220.427	0.11012		220.427	0.26181		220.427	0.19623	215.871	0.26757		220.427	0.23449	215.871	0.23271		220.427	0.07343	215.871	0.17306		220.347	0.1796	220.347	0.24955
221.984	0.11668		221.984	0.26943		221.984	0.19775	217.429	0.2623		221.984	0.26466	217.429	0.24082		221.984	0.08695	217.429	0.18695		221.904	0.1886	221.904	0.24963
223.541	0.11496		223.541	0.29739		223.541	0.18631	218.986	0.26545		223.541	0.25921	218.986	0.24707		223.541	0.07826	218.986	0.19532		223.462	0.185	223.462	0.21964
225.098	0.10514		225.098	0.25544		225.098	0.19521	220.544	0.25887		225.098	0.27344	220.544	0.25234		225.098	0.08733	220.544	0.20213		225.019	0.18366	225.019	0.23434
226.655	0.08419		226.655	0.27348		226.655	0.17626	222.101	0.24157		226.655	0.27602	222.101	0.26777		226.655	0.08012	222.101	0.19969		226.576	0.18591	226.576	0.23235
228.212	0.07584		228.212	0.28005		228.212	0.16858	223.658	0.23862		228.212	0.27847	223.658	0.27653		228.212	0.10845	223.658	0.20206		228.133	0.19626	228.133	0.1968
229.768	0.06363		229.768	0.31008		229.768	0.15952	225.212	0.23379		229.768	0.30893	225.212	0.28759		229.768	0.10518	225.212	0.18882		229.689	0.2156	229.689	0.215
231.325	0.0562		231.325	0.33334		231.325	0.15936	226.769	0.22301		231.325	0.31339	226.769	0.30324		231.325	0.11228	226.769	0.17774		231.246	0.21425	231.246	0.2229
232.878	0.04123		232.878	0.33363		232.878	0.15266	228.326	0.22528		232.878	0.33264	228.326	0.3108		232.878	0.11148	228.326	0.16679		232.802	0.25204	232.802	0.21844
234.434	0.03629		234.434	0.35115		234.434	0.15292	229.882	0.21493		234.434	0.36037	229.882	0.33443		234.434	0.12598	229.882	0.17059		234.358	0.26553	234.358	0.21955
235.99	0.03144		235.99	0.34257		235.99	0.14427	231.438	0.20415		235.99	0.35447	231.438	0.33761		235.99	0.12074	231.438	0.16096		235.914	0.28442	235.914	0.22374
237.545	0.03045		237.545	0.35851		237.545	0.14467	232.995	0.21062		237.545	0.39312	232.995	0.35982		237.545	0.14758	232.995	0.15804		237.468	0.30871	237.468	0.21887
239.101	0.03084		239.101	0.37706		239.101	0.14924	234.551	0.20302		239.101	0.41165	234.551	0.37164		239.101	0.14382	234.551	0.16869		239.023	0.342	239.023	0.21956
240.656	0.02654		240.656	0.38204		240.656	0.15562	236.106	0.2034		240.656	0.4332	236.106	0.39243		240.656	0.15683	236.106	0.1743		240.579	0.36224	240.579	0.23281
242.212	0.02657		242.212	0.42511		242.212	0.1524	237.662	0.20493		242.212	0.44699	237.662	0.41125		242.212	0.18959	237.662	0.17618		242.134	0.37753	242.134	0.22733
243.767	0.03036		243.767	0.42592		243.767	0.15753	239.215	0.20458		243.767	0.47127	239.215	0.4282		243.767	0.20952	239.215	0.17747		243.69	0.4333	243.69	0.2169
245.319	0.02524		245.319	0.43558		245.319	0.15779	240.77	0.21583		245.319	0.49137	240.77	0.46386		245.319	0.22993	240.77	0.2036		245.245	0.49087	245.245	0.23509
246.873	0.02857		246.873	0.50316		246.873	0.16153	242.325	0.21069		246.873	0.53447	242.325	0.48005		246.873	0.25627	242.325	0.21857		246.8	0.52596	246.8	0.25452
248.428	0.02795		248.428	0.505		248.428	0.16833	243.88	0.2157		248.428	0.56636	243.88	0.51527		248.428	0.30087	243.88	0.23522		248.352	0.57813	248.352	0.2517
249.983	0.02246		249.983	0.52615		249.983	0.17332	245.435	0.22608		249.983	0.5925	245.435	0.53015		249.983	0.34547	245.435	0.25295		249.906	0.65683	249.906	0.25321
251.537	0.02984		251.537	0.56867		251.537	0.1726	246.99	0.21152		251.537	0.61735	246.99	0.56668		251.537	0.39994	246.99	0.27488		251.461	0.7306	251.461	0.27553
253.088	0.02416		253.088	0.59711		253.088	0.18538	248.542	0.22392		253.088	0.65526	248.542	0.5949		253.088	0.47958	248.542	0.30846		253.015	0.8102	253.015	0.27477
254.642	0.02823		254.642	0.62086		254.642	0.19524	250.096	0.22008		254.642	0.69548	250.096	0.62858		254.642	0.52516	250.096	0.34648		254.569	0.86687	254.569	0.26969
256.196	0.03092		256.196	0.66964		256.196	0.20065	251.65	0.23248		256.196	0.71501	251.65	0.64838		256.196	0.62701	251.65	0.39422		256.12	0.90465	256.12	0.28994
257.749	0.03021		257.749	0.69859		257.749	0.20508	253.205	0.23792		257.749	0.76672	253.205	0.68873		257.749	0.72194	253.205	0.4386		257.674	0.94018	257.674	0.29454
259.303	0.03566		259.303	0.78546		259.303	0.21995	254.758	0.24393		259.303	0.79545	254.758	0.72274		259.303	0.81145	254.758	0.49774		259.228	1	259.228	0.29914
260.853	0.03614		260.853	0.77319		260.853	0.2294	256.309	0.25995		260.853	0.82488	256.309	0.7597		260.853	0.86295	256.309	0.55004		260.781	0.97436	260.781	0.29158
262.407	0.03552		262.407	0.83761		262.407	0.24427	257.863	0.26466		262.407	0.85432	257.863	0.79874		262.407	0.92086	257.863	0.61915		262.335	0.96132	262.335	0.29845
263.96	0.03729		263.96	0.89317		263.96	0.24327	259.417	0.26473		263.96	0.89942	259.417	0.82214		263.96	1	259.417	0.67457		263.885	0.95458	263.885	0.30201
265.512	0.03741		265.512	0.89967		265.512	0.26037	260.97	0.27785		265.512	0.92555	260.97	0.88065		265.512	0.98388	260.97	0.72543		265.438	0.91905	265.438	0.29734
267.062	0.04461		267.062	0.91453		267.062	0.27384	262.523	0.28357		267.062	0.93645	262.523	0.90229		267.062	0.97813	262.523	0.74652		266.991	0.89656	266.991	0.29247
268.615	0.04352		268.615	0.96433		268.615	0.28454	264.073	0.28944		268.615	0.95569	264.073	0.94166		268.615	0.94622	264.073	0.77289		268.544	0.85698	268.544	0.28347
270.167	0.03858		270.167	0.94684		270.167	0.29704	265.626	0.29936		270.167	0.97751	265.626	0.92699		270.167	0.91184	265.626	0.76205		270.094	0.79536	270.094	0.29713
271.719	0.04311		271.719	0.96794		271.719	0.29172	267.179	0.29667		271.719	0.98424	267.179	0.96864		271.719	0.82119	267.179	0.75529		271.646	0.75579	271.646	0.28916
273.269	0.04451		273.269	1		273.269	0.31411	268.728	0.3034		273.269	0.98637	268.728	0.98492		273.269	0.76854	268.728	0.72728		273.198	0.69192	273.198	0.29746
274.821	0.04582		274.821	0.98093		274.821	0.32299	270.281	0.32564		274.821	1	270.281	1		274.821	0.66951	270.281	0.69411		274.747	0.66179	274.747	0.27919
276.372	0.04796		276.372	0.99525		276.372	0.32756	271.833	0.34484		276.372	0.98949	271.833	0.99254		276.372	0.60057	271.833	0.63849		276.299	0.60872	276.299	0.30191
277.921	0.05469		277.921	0.96104		277.921	0.34813	273.385	0.34243		277.921	0.96964	273.385	0.99482		277.921	0.56076	273.385	0.60532		277.851	0.59657	277.851	0.31144
279.473	0.05297		279.473	0.97326		279.473	0.34045	274.934	0.34829		279.473	0.962	274.934	0.98922		279.473	0.49577	274.934	0.56291		279.403	0.55924	279.403	0.30821
281.024	0.05373		281.024	0.92914		281.024	0.34641	276.486	0.35676		281.024	0.93079	276.486	0.97311		281.024	0.44855	276.486	0.51485		280.951	0.52101	280.951	0.31939
282.572	0.05651		282.572	0.91892		282.572	0.35153	278.037	0.35739		282.572	0.9164	278.037	0.97068		282.572	0.40972	278.037	0.4794		282.503	0.50842	282.503	0.3141
284.123	0.06784		284.123	0.89097		284.123	0.35707	279.586	0.37426		284.123	0.90459	279.586	0.92286		284.123	0.4158	279.586	0.44311		284.054	0.48593	284.054	0.32363
285.674	0.07247		285.674	0.88075		285.674	0.36525	281.137	0.37504		285.674	0.87812	281.137	0.89855		285.674	0.3666	281.137	0.42158		285.602	0.47288	285.602	0.34552
287.222	0.07773		287.222	0.84078		287.222	0.37288	282.688	0.38277		287.222	0.87234	282.688	0.88069		287.222	0.3327	282.688	0.39861		287.153	0.45534	287.153	0.35011
288.772	0.08566		288.772	0.86708		288.772	0.36979	284.236	0.37326		288.772	0.84774	284.236	0.85091		288.772	0.34667	284.236	0.38657		288.704	0.45129	288.704	0.35573
290.322	0.09958		290.322	0.83024		290.322	0.38938	285.787	0.39664		290.322	0.8378	285.787	0.83917		290.322	0.30191	285.787	0.37837		290.251	0.44724	290.251	0.35517
291.87	0.1122		291.87	0.81218		291.87	0.39631	287.338	0.41553		291.87	0.82598	287.338	0.81869		291.87	0.29318	287.338	0.37617		291.802	0.45084	291.802	0.37108
293.42	0.12786		293.42	0.80142		293.42	0.41396	288.886	0.40732		293.42	0.82853	288.886	0.80531		293.42	0.29925	288.886	0.36892		293.349	0.45398	293.349	0.39173
294.97	0.14803		294.97	0.8324		294.97	0.43578	290.436	0.4307		294.97	0.83784	290.436	0.79466		294.97	0.30433	290.436	0.36516		294.899	0.45713	294.899	0.41032
296.517	0.16599		296.517	0.80128		296.517	0.44591	291.986	0.43944		296.517	0.84886	291.986	0.77013		296.517	0.30399	291.986	0.38889		296.449	0.44408	296.449	0.43447
298.066	0.1925		298.066	0.78373		298.066	0.45966	293.533	0.47021		298.066	0.84954	293.533	0.77096		298.066	0.30611	293.533	0.39329		297.996	0.46297	297.996	0.43659
299.613	0.22509		299.613	0.8267		299.613	0.46617	295.083	0.47634		299.613	0.84318	295.083	0.7718		299.613	0.32106	295.083	0.41437		299.546	0.4805	299.546	0.43417
301.162	0.24627		301.162	0.80392		301.162	0.4834	296.63	0.48131		301.162	0.84745	296.63	0.75524		301.162	0.30985	296.63	0.43438		301.095	0.47645	301.095	0.44905
302.711	0.27214		302.711	0.82497		302.711	0.50661	298.179	0.50497		302.711	0.87055	298.179	0.74317		302.711	0.32381	298.179	0.4551		302.641	0.50613	302.641	0.44807
304.257	0.29479		304.257	0.82514		304.257	0.50129	299.729	0.51545		304.257	0.89177	299.729	0.772		304.257	0.34715	299.729	0.47955		304.19	0.50028	304.19	0.43268
305.806	0.31156		305.806	0.87175		305.806	0.51671	301.275	0.51041		305.806	0.91902	301.275	0.78092		305.806	0.37838	301.275	0.50496		305.737	0.53086	305.737	0.44674
307.352	0.30799		307.352	0.88861		307.352	0.51946	302.824	0.52697		307.352	0.94498	302.824	0.79718		307.352	0.38444	302.824	0.52952		307.285	0.54974	307.285	0.43897
308.9	0.31454		308.9	0.87051		308.9	0.53153	304.37	0.5254		308.9	0.94709	304.37	0.81846		308.9	0.41321	304.37	0.55277		308.831	0.54164	308.831	0.47588
310.445	0.30103		310.445	0.88841		310.445	0.51507	305.919	0.51688		310.445	0.97032	305.919	0.81578		310.445	0.42766	305.919	0.57229		310.38	0.57042	310.38	0.46522
311.994	0.28044		311.994	0.91778		311.994	0.51977	307.465	0.52053		311.994	0.99944	307.465	0.83378		311.994	0.45296	307.465	0.57117		311.925	0.58166	311.925	0.46712
313.539	0.26703		313.539	0.89811		313.539	0.51584	309.013	0.51722		313.539	0.98488	309.013	0.84281		313.539	0.47925	309.013	0.57761		313.473	0.57176	313.473	0.46594
315.086	0.25509		315.086	0.89931		315.086	0.52318	310.561	0.51899		315.086	0.99877	310.561	0.85577		315.086	0.49468	310.561	0.57624		315.021	0.60234	315.021	0.49461
316.634	0.24646		316.634	0.90415		316.634	0.51646	312.107	0.52191		316.634	0.98248	312.107	0.85364		316.634	0.47458	312.107	0.56972		316.566	0.60458	316.566	0.50722
318.179	0.2313		318.179	0.88551		318.179	0.53118	313.655	0.52932		318.179	0.9807	313.655	0.86452		318.179	0.49396	313.655	0.54998		318.114	0.5677	318.114	0.51098
319.726	0.25109		319.726	0.89035		319.726	0.53072	315.2	0.53529		319.726	0.97261	315.2	0.85834		319.726	0.47977	315.2	0.5581		319.659	0.55915	319.659	0.53903
321.27	0.26602		321.27	0.83362		321.27	0.56534	316.747	0.55372		321.27	0.94137	316.747	0.848		321.27	0.46213	316.747	0.55194		321.206	0.51597	321.206	0.57367
322.818	0.28913		322.818	0.84106		322.818	0.55667	318.292	0.56765		322.818	0.9008	318.292	0.84553		322.818	0.41142	318.292	0.54745		322.751	0.51551	322.751	0.58814
324.362	0.32594		324.362	0.83284		324.362	0.59951	319.839	0.5839		324.362	0.90563	319.839	0.82064		324.362	0.38736	319.839	0.55905		324.298	0.49212	324.298	0.60548
325.908	0.36828		325.908	0.79123		325.908	0.61228	321.384	0.61392		325.908	0.83646	321.384	0.77977		325.908	0.37169	321.384	0.57173		325.842	0.48716	325.842	0.62653
327.452	0.41043		327.452	0.74961		327.452	0.64787	322.931	0.6348		327.452	0.8206	322.931	0.74788		327.452	0.33677	322.931	0.58044		327.388	0.45387	327.388	0.66323
328.996	0.46197		328.996	0.73408		328.996	0.67929	324.475	0.65351		328.996	0.79525	324.475	0.7197		328.996	0.3285	324.475	0.59804		328.932	0.44712	328.932	0.68057
330.542	0.50992		330.542	0.6935		330.542	0.71711	326.021	0.70918		330.542	0.76818	326.021	0.68145		330.542	0.31924	326.021	0.61577		330.476	0.41833	330.476	0.6767
332.085	0.53156		332.085	0.679		332.085	0.75702	327.565	0.73122		332.085	0.71725	327.565	0.66487		332.085	0.28283	327.565	0.63348		332.022	0.37829	332.022	0.6613
333.631	0.56782		333.631	0.66346		333.631	0.76478	329.109	0.75833		333.631	0.67653	329.109	0.60562		333.631	0.26173	329.109	0.66057		333.565	0.34231	333.565	0.63354
335.174	0.56075		335.174	0.62234		335.174	0.78158	330.655	0.76399		335.174	0.65692	330.655	0.59318		335.174	0.24901	330.655	0.67553		335.111	0.36209	335.111	0.6517
336.719	0.55341		336.719	0.58697		336.719	0.78265	332.198	0.77269		336.719	0.60139	332.198	0.55734		336.719	0.22642	332.198	0.67668		336.654	0.34589	336.654	0.61015
338.262	0.5296		338.262	0.58132		338.262	0.76882	333.744	0.7579		338.262	0.58064	333.744	0.518		338.262	0.2137	333.744	0.66223		338.2	0.29416	338.2	0.59001
339.805	0.52547		339.805	0.53446		339.805	0.76238	335.287	0.7608		339.805	0.55341	335.287	0.48838		339.805	0.21084	335.287	0.65318		339.743	0.30315	339.743	0.57748
341.35	0.50304		341.35	0.51055		341.35	0.72698	336.833	0.74035		341.35	0.51067	336.833	0.46315		341.35	0.20848	336.833	0.61003		341.288	0.31213	341.288	0.57546
342.892	0.49928		342.892	0.50698		342.892	0.70869	338.375	0.73426		342.892	0.48933	338.375	0.43681		342.892	0.18391	338.375	0.60242		342.83	0.2748	342.83	0.54976
344.437	0.48964		344.437	0.48359		344.437	0.69264	339.918	0.71323		344.437	0.46843	339.918	0.42382		344.437	0.1776	339.918	0.56168		344.373	0.29547	344.373	0.52961
345.979	0.4718		345.979	0.46853		345.979	0.65654	341.463	0.70264		345.979	0.42985	341.463	0.38873		345.979	0.1782	341.463	0.56259		345.917	0.26443	345.917	0.49547
347.52	0.4663		347.52	0.43938		347.52	0.64341	343.005	0.67523		347.52	0.40606	343.005	0.3741		347.52	0.17336	343.005	0.53757		347.459	0.27072	347.459	0.50992
349.065	0.43144		349.065	0.42015		349.065	0.60536	344.55	0.63999		349.065	0.39205	344.55	0.34229		349.065	0.16508	344.55	0.51196		349.001	0.26216	349.001	0.47392
350.606	0.40551		350.606	0.43482		350.606	0.55214	346.092	0.6207		350.606	0.37099	346.092	0.33957		350.606	0.16369	346.092	0.48406		350.545	0.24956	350.545	0.47622
352.15	0.35428		352.15	0.40305		352.15	0.50546	347.633	0.59285		352.15	0.33729	347.633	0.3129		352.15	0.15096	347.633	0.45748		352.087	0.22931	352.087	0.44907
353.691	0.30673		353.691	0.38328		353.691	0.46156	349.178	0.52412		353.691	0.32687	349.178	0.30187		353.691	0.14118	349.178	0.41782		353.631	0.2329	353.631	0.42604
355.232	0.26498		355.232	0.36977		355.232	0.41822	350.719	0.50178		355.232	0.30552	350.719	0.29061		355.232	0.1314	350.719	0.37971		355.172	0.23289	355.172	0.4238
356.776	0.23261		356.776	0.35364		356.776	0.38114	352.26	0.45305		356.776	0.29121	352.26	0.27772		356.776	0.12261	352.26	0.33729		356.713	0.21894	356.713	0.42281
358.316	0.19913		358.316	0.3469		358.316	0.34629	353.804	0.41765		358.316	0.29041	353.804	0.26373		358.316	0.11777	353.804	0.29918		358.257	0.22612	358.257	0.42881
359.857	0.18065		359.857	0.34746		359.857	0.34039	355.345	0.40211		359.857	0.28098	355.345	0.25138		359.857	0.1144	355.345	0.26528		359.797	0.21397	359.797	0.41566
361.4	0.16548		361.4	0.33236		361.4	0.32851	356.888	0.39121		361.4	0.27457	356.888	0.24121		361.4	0.10314	356.888	0.24866		361.338	0.21801	361.338	0.42928
362.94	0.15234		362.94	0.31935		362.94	0.3151	358.429	0.36451		362.94	0.26169	358.429	0.23049		362.94	0.09533	358.429	0.21884		362.881	0.2027	362.881	0.44331
364.48	0.15208		364.48	0.32146		364.48	0.30433	359.969	0.35868		364.48	0.26218	359.969	0.22536		364.48	0.10627	359.969	0.20811		364.421	0.21753	364.421	0.45467
366.02	0.15807		366.02	0.29748		366.02	0.32543	361.51	0.36241		366.02	0.25088	361.51	0.21136		366.02	0.11277	361.51	0.21177		365.961	0.20448	365.961	0.45758
367.562	0.16811		367.562	0.29802		367.562	0.32037	363.053	0.35889		367.562	0.25107	363.053	0.20829		367.562	0.10248	363.053	0.20956		367.501	0.21391	367.501	0.46049
369.102	0.19443		369.102	0.31264		369.102	0.33688	364.593	0.36523		369.102	0.24552	364.593	0.20041		369.102	0.09812	364.593	0.21659		369.043	0.213	369.043	0.46855
370.641	0.20668		370.641	0.30638		370.641	0.3353	366.132	0.36693		370.641	0.24211	366.132	0.20084		370.641	0.10412	366.132	0.23527		370.583	0.20039	370.583	0.48834
372.183	0.23245		372.183	0.2923		372.183	0.36392	367.675	0.40138		372.183	0.24187	367.675	0.19493		372.183	0.10518	367.675	0.24686		372.122	0.21747	372.122	0.50237
373.722	0.26789		373.722	0.31629		373.722	0.38669	369.214	0.4138		373.722	0.23904	369.214	0.19164		373.722	0.11513	369.214	0.28077		373.664	0.2278	373.664	0.49539
375.261	0.30065		375.261	0.29437		375.261	0.39805	370.754	0.42593		375.261	0.24081	370.754	0.19688		375.261	0.1305	370.754	0.30701		375.203	0.22644	375.203	0.50736
376.8	0.32449		376.8	0.30845		376.8	0.41874	372.293	0.45255		376.8	0.24214	372.293	0.18462		376.8	0.12366	372.293	0.33913		376.742	0.23137	376.742	0.50203
378.341	0.36296		378.341	0.2787		378.341	0.43441	373.835	0.4596		378.341	0.23672	373.835	0.18241		378.341	0.13459	373.835	0.3596		378.281	0.22416	378.281	0.48413
379.879	0.37925		379.879	0.27867		379.879	0.44604	375.374	0.46114		379.879	0.2369	375.374	0.1813		379.879	0.12231	375.374	0.38439		379.823	0.20346	379.823	0.47736
381.418	0.39407		381.418	0.27447		381.418	0.44668	376.912	0.49907		381.418	0.21941	376.912	0.18161		381.418	0.12633	376.912	0.41015		381.361	0.20839	381.361	0.46193
382.956	0.38111		382.956	0.28488		382.956	0.44551	378.451	0.48669		382.956	0.21241	378.451	0.16442		382.956	0.118	378.451	0.41393		382.899	0.21738	382.899	0.4533
384.494	0.35757		384.494	0.28797		384.494	0.43529	379.992	0.47923		384.494	0.21775	379.992	0.17008		384.494	0.12497	379.992	0.42192		384.438	0.20117	384.438	0.44591
386.034	0.33955		386.034	0.26706		386.034	0.41741	381.53	0.46844		386.034	0.19609	381.53	0.16557		386.034	0.13441	381.53	0.40866		385.975	0.2178	385.975	0.41545
387.572	0.30257		387.572	0.27172		387.572	0.39633	383.068	0.44228		387.572	0.18319	383.068	0.15866		387.572	0.11571	383.068	0.3864		387.516	0.20519	387.516	0.40682
389.109	0.26504		389.109	0.2628		389.109	0.37484	384.606	0.41946		389.109	0.18882	384.606	0.15578		389.109	0.1054	384.606	0.35597		389.054	0.20292	389.054	0.39118
390.647	0.22733		390.647	0.27161		390.647	0.33399	386.144	0.38301		390.647	0.17937	386.144	0.15236		390.647	0.0946	386.144	0.31558		390.591	0.20381	390.591	0.3877
392.184	0.19588		392.184	0.25433		392.184	0.30455	387.685	0.36525		392.184	0.17551	387.685	0.1461		392.184	0.10255	387.685	0.28071		392.129	0.22268	392.129	0.38174
393.724	0.16415		393.724	0.25427		393.724	0.27957	389.222	0.34937		393.724	0.17468	389.222	0.14836		393.724	0.11247	389.222	0.23864		393.666	0.21907	393.666	0.38093
395.261	0.14842		395.261	0.2589		395.261	0.26114	390.759	0.31972		395.261	0.16478	390.759	0.14559		395.261	0.08636	390.759	0.21361		395.206	0.20781	395.206	0.36303
396.797	0.1223		396.797	0.25726		396.797	0.24381	392.296	0.30921		396.797	0.15302	392.296	0.14916		396.797	0.10072	392.296	0.18859		396.743	0.21319	396.743	0.37375
398.334	0.10676		398.334	0.26135		398.334	0.23707	393.833	0.27811		398.334	0.15778	393.833	0.14026		398.334	0.09435	393.833	0.17136		398.279	0.21542	398.279	0.37356
399.87	0.09527		399.87	0.25449		399.87	0.21515	395.37	0.27136		399.87	0.17016	395.37	0.14054		399.87	0.08748	395.37	0.15678		399.816	0.22845	399.816	0.37501
401.406	0.08644		401.406	0.25805		401.406	0.20241	396.91	0.24692		401.406	0.16701	396.91	0.13754		401.406	0.08407	396.91	0.14832		401.352	0.22168	401.352	0.36143
402.943	0.08397		402.943	0.25639		402.943	0.1997	398.446	0.25089		402.943	0.15683	398.446	0.13476		402.943	0.08164	398.446	0.13613		402.889	0.20278	402.889	0.36308
404.481	0.0722		404.481	0.26933		404.481	0.18822	399.983	0.2305		404.481	0.16388	399.983	0.14762		404.481	0.09402	399.983	0.14076		404.425	0.24773	404.425	0.37051
406.017	0.06981		406.017	0.2734		406.017	0.18969	401.519	0.23331		406.017	0.16691	401.519	0.14166		406.017	0.09011	401.519	0.12257		405.961	0.20499	405.961	0.36907
407.553	0.06862		407.553	0.25764		407.553	0.18238	403.055	0.22437		407.553	0.16103	403.055	0.13789		407.553	0.09656	403.055	0.11687		407.499	0.25489	407.499	0.38349
409.088	0.06228		409.088	0.26275		409.088	0.17841	404.591	0.22137		409.088	0.16362	404.591	0.148		409.088	0.08672	404.591	0.12545		409.035	0.23823	409.035	0.38247
410.623	0.06321		410.623	0.26784		410.623	0.17835	406.127	0.21141		410.623	0.17412	406.127	0.14357		410.623	0.09958	406.127	0.12143		410.571	0.24991	410.571	0.37836
412.159	0.06202		412.159	0.25833		412.159	0.17215	407.662	0.21233		412.159	0.17513	407.662	0.14799		412.159	0.09023	407.662	0.11644		412.106	0.22695	412.106	0.39401
413.693	0.05641		413.693	0.29367		413.693	0.17292	409.201	0.2128		413.693	0.17297	409.201	0.14924		413.693	0.10062	409.201	0.12046		413.641	0.25482	413.641	0.39607
415.228	0.05559		415.228	0.27893		415.228	0.17048	410.736	0.21748		415.228	0.18346	410.736	0.14404		415.228	0.1115	410.736	0.1204		415.176	0.26379	415.176	0.38372
416.763	0.05587		416.763	0.29287		416.763	0.16915	412.271	0.21345		416.763	0.17757	412.271	0.16464		416.763	0.11251	412.271	0.12178		416.711	0.27142	416.711	0.40555
418.298	0.05919		418.298	0.30525		418.298	0.17006	413.806	0.20711		418.298	0.18921	413.806	0.1544		418.298	0.11056	413.806	0.11272		418.246	0.27904	418.246	0.39361
419.832	0.05533		419.832	0.28266		419.832	0.17527	415.341	0.21047		419.832	0.19782	415.341	0.15925		419.832	0.11255	415.341	0.11842		419.78	0.27588	419.78	0.38928
421.366	0.05727		421.366	0.2872		421.366	0.1681	416.875	0.20963		421.366	0.20471	416.875	0.16607		421.366	0.10072	416.875	0.11799		421.315	0.26056	421.315	0.38578
422.9	0.0546		422.9	0.31365		422.9	0.17053	418.41	0.21618		422.9	0.19652	418.41	0.16643		422.9	0.1106	418.41	0.12009		422.849	0.27584	422.849	0.4142
424.434	0.05626		424.434	0.31035		424.434	0.1731	419.944	0.19953		424.434	0.2149	419.944	0.1739		424.434	0.11358	419.944	0.12135		424.383	0.28166	424.383	0.40452
425.968	0.05341		425.968	0.31122		425.968	0.17275	421.478	0.21564		425.968	0.20282	421.478	0.18246		425.968	0.12148	421.478	0.12656		425.917	0.28974	425.917	0.41728
427.501	0.05333		427.501	0.31261		427.501	0.17671	423.013	0.20797		427.501	0.22292	423.013	0.18205		427.501	0.11853	423.013	0.12938		427.451	0.30501	427.451	0.42201
429.038	0.05839		429.038	0.32599		429.038	0.17469	424.546	0.21176		429.038	0.23225	424.546	0.1882		429.038	0.11508	424.546	0.12848		428.984	0.29284	428.984	0.42571
430.571	0.05692		430.571	0.3378		430.571	0.17851	426.08	0.20945		430.571	0.24674	426.08	0.19719		430.571	0.12249	426.08	0.13753		430.518	0.3234	430.518	0.42365
432.101	0.05748		432.101	0.34073		432.101	0.17857	427.614	0.2183		432.101	0.24371	427.614	0.20541		432.101	0.12348	427.614	0.13555		432.051	0.33282	432.051	0.45741
433.634	0.06576		433.634	0.34053		433.634	0.18615	429.147	0.22179		433.634	0.25791	429.147	0.19668		433.634	0.12496	429.147	0.13128		433.584	0.33325	433.584	0.46091
435.167	0.06521		435.167	0.35963		435.167	0.18941	430.68	0.21962		435.167	0.26608	430.68	0.20566		435.167	0.13433	430.68	0.1353		435.117	0.33548	435.117	0.43824
436.7	0.06641		436.7	0.36672		436.7	0.19963	432.214	0.22542		436.7	0.28862	432.214	0.21136		436.7	0.12939	432.214	0.14363		436.65	0.35299	436.65	0.46809
438.232	0.06678		438.232	0.38007		438.232	0.20651	433.747	0.22788		438.232	0.28988	433.747	0.23598		438.232	0.13728	433.747	0.15593		438.183	0.38131	438.183	0.49836
439.765	0.07248		439.765	0.39341		439.765	0.20712	435.279	0.23599		439.765	0.31859	435.279	0.2419		439.765	0.15652	435.279	0.15694		439.715	0.39163	439.715	0.49134
441.297	0.07616		441.297	0.41457		441.297	0.21804	436.812	0.24033		441.297	0.34069	436.812	0.25229		441.297	0.14516	436.812	0.1594		441.248	0.397	441.248	0.50533
442.829	0.08288		442.829	0.42008		442.829	0.22102	438.344	0.24366		442.829	0.35905	438.344	0.27001		442.829	0.1634	438.344	0.17673		442.78	0.40777	442.78	0.51417
444.361	0.08123		444.361	0.45845		444.361	0.23694	439.877	0.25162		444.361	0.37712	439.877	0.27647		444.361	0.16931	439.877	0.18603		444.312	0.4046	444.312	0.51972
445.892	0.08767		445.892	0.46864		445.892	0.24257	441.409	0.25334		445.892	0.38916	441.409	0.28872		445.892	0.17818	441.409	0.1952		445.844	0.42121	445.844	0.53989
447.424	0.10009		447.424	0.48978		447.424	0.26225	442.941	0.27869		447.424	0.42605	442.941	0.32098		447.424	0.20629	442.941	0.2099		447.376	0.44682	447.376	0.57385
448.955	0.1069		448.955	0.48743		448.955	0.27497	444.473	0.28621		448.955	0.44253	444.473	0.33443		448.955	0.2112	444.473	0.22772		448.908	0.45804	448.908	0.59504
450.487	0.11334		450.487	0.50856		450.487	0.28602	446.005	0.30779		450.487	0.47712	446.005	0.3552		450.487	0.2324	446.005	0.24145		450.439	0.47466	450.439	0.60079
452.018	0.12778		452.018	0.54795		452.018	0.30668	447.533	0.32356		452.018	0.49044	447.533	0.37663		452.018	0.26001	447.533	0.25459		451.97	0.46834	451.97	0.63042
453.549	0.14379		453.549	0.57481		453.549	0.31759	449.065	0.34296		453.549	0.51453	449.065	0.39674		453.549	0.27232	449.065	0.28513		453.501	0.4899	453.501	0.64091
455.077	0.16007		455.077	0.59383		455.077	0.34089	450.596	0.33931		455.077	0.52613	450.596	0.42002		455.077	0.28364	450.596	0.30138		455.03	0.5218	455.03	0.66457
456.607	0.17948		456.607	0.6139		456.607	0.35987	452.127	0.36986		456.607	0.54662	452.127	0.42481		456.607	0.28559	452.127	0.33492		456.56	0.50199	456.56	0.70511
458.138	0.20828		458.138	0.60944		458.138	0.39221	453.658	0.39113		458.138	0.56956	453.658	0.45148		458.138	0.2974	453.658	0.3549		458.091	0.5267	458.091	0.75163
459.668	0.23312		459.668	0.61019		459.668	0.41732	455.189	0.42675		459.668	0.5698	455.189	0.46852		459.668	0.31809	455.189	0.38868		459.622	0.51138	459.622	0.75902
461.198	0.285		461.198	0.61667		461.198	0.45426	456.72	0.45918		461.198	0.60624	456.72	0.47943		461.198	0.32052	456.72	0.42006		461.152	0.52619	461.152	0.78886
462.728	0.3321		462.728	0.60698		462.728	0.49133	458.25	0.48435		462.728	0.60245	458.25	0.49264		462.728	0.33034	458.25	0.45996		462.682	0.5509	462.682	0.82816
464.258	0.39935		464.258	0.62754		464.258	0.52172	459.78	0.52924		464.258	0.60211	459.78	0.49173		464.258	0.31796	459.78	0.50238		464.212	0.56167	464.212	0.86232
465.785	0.48841		465.785	0.63088		465.785	0.58413	461.308	0.56572		465.785	0.59458	461.308	0.49858		465.785	0.32137	461.308	0.5436		465.74	0.5477	465.74	0.91377
467.315	0.57406		467.315	0.64673		467.315	0.63527	462.838	0.63394		467.315	0.60285	462.838	0.49395		467.315	0.3154	462.838	0.60151		467.269	0.54048	467.269	0.96193
468.844	0.66173		468.844	0.62554		468.844	0.70575	464.368	0.67549		468.844	0.61486	464.368	0.49676		468.844	0.31337	464.368	0.66842		468.799	0.51571	468.799	1
470.374	0.75474		470.374	0.62521		470.374	0.74797	465.897	0.75022		470.374	0.61106	465.897	0.47713		470.374	0.31826	465.897	0.75873		470.328	0.54402	470.328	0.99832
471.903	0.84398		471.903	0.59671		471.903	0.80926	467.427	0.80554		471.903	0.61459	467.427	0.48671		471.903	0.31277	467.427	0.81784		471.858	0.5242	471.858	0.97749
473.432	0.93763		473.432	0.60054		473.432	0.86401	468.956	0.87012		473.432	0.58391	468.956	0.47496		473.432	0.31074	468.956	0.87995		473.387	0.53002	473.387	0.98384
474.958	0.98952		474.958	0.58872		474.958	0.92266	470.483	0.90832		474.958	0.56904	470.483	0.4445		474.958	0.31463	470.483	0.94277		474.913	0.5084	474.913	0.95457
476.486	1		476.486	0.62124		476.486	0.96196	472.012	0.96522		476.486	0.58162	472.012	0.44719		476.486	0.3121	472.012	0.99479		476.442	0.51467	476.442	0.93291
478.015	0.97948		478.015	0.58176		478.015	1	473.541	0.9721		478.015	0.53916	473.541	0.42974		478.015	0.28094	473.541	1		477.97	0.47956	477.97	0.89334
479.543	0.92354		479.543	0.56157		479.543	0.99586	475.07	1		479.543	0.52127	475.07	0.41841		479.543	0.26113	475.07	0.995		479.499	0.47413	479.499	0.84099
481.068	0.833		481.068	0.56486		481.068	0.96681	476.595	0.97963		481.068	0.49863	476.595	0.39954		481.068	0.24428	476.595	0.97416		481.025	0.45566	481.025	0.81892
482.596	0.74826		482.596	0.53841		482.596	0.94221	478.124	0.94446		482.596	0.47326	478.124	0.38329		482.596	0.2215	478.124	0.89557		482.553	0.46057	482.553	0.80982
484.124	0.63832		484.124	0.53699		484.124	0.87111	479.652	0.90828		484.124	0.43597	479.652	0.35697		484.124	0.21156	479.652	0.7985		484.081	0.44435	484.081	0.75521
485.652	0.53785		485.652	0.50531		485.652	0.80252	481.18	0.86935		485.652	0.4116	481.18	0.34782		485.652	0.19964	481.18	0.71787		485.609	0.43263	485.609	0.72222
487.177	0.45973		487.177	0.49658		487.177	0.72433	482.708	0.79475		487.177	0.39298	482.708	0.33583		487.177	0.17636	482.708	0.61756		487.134	0.43485	487.134	0.73412
488.704	0.38741		488.704	0.47115		488.704	0.65323	484.233	0.71101		488.704	0.36933	484.233	0.32109		488.704	0.17677	484.233	0.52205		488.661	0.43302	488.661	0.71472
490.231	0.33579		490.231	0.49319		490.231	0.59925	485.761	0.65525		490.231	0.35028	485.761	0.29028		490.231	0.15053	485.761	0.46831		490.189	0.43613	490.189	0.71674
491.759	0.29668		491.759	0.46618		491.759	0.54583	487.289	0.60485		491.759	0.33539	487.289	0.28659		491.759	0.15143	487.289	0.41337		491.716	0.44195	491.716	0.70207
493.283	0.28168		493.283	0.43082		493.283	0.48712	488.813	0.55923		493.283	0.32394	488.813	0.27338		493.283	0.1543	488.813	0.3684		493.24	0.42302	493.24	0.70573
494.81	0.26686		494.81	0.43824		494.81	0.44651	490.341	0.52883		494.81	0.30704	490.341	0.25995		494.81	0.14138	490.341	0.35319		494.767	0.4158	494.767	0.70219
496.336	0.25038		496.336	0.44148		496.336	0.42287	491.868	0.47334		496.336	0.30708	491.868	0.23394		496.336	0.1556	491.868	0.34483		496.294	0.42026	496.294	0.69967
497.86	0.24716		497.86	0.42541		497.86	0.40884	493.395	0.45583		497.86	0.29606	493.395	0.22991		497.86	0.1402	493.395	0.32998		497.818	0.44002	497.818	0.68212
499.386	0.24871		499.386	0.43072		499.386	0.38089	494.919	0.42673		499.386	0.29237	494.919	0.23408		499.386	0.14948	494.919	0.31885		499.345	0.45393	499.345	0.69483
500.912	0.24097		500.912	0.40734		500.912	0.36965	496.445	0.41182		500.912	0.27804	496.445	0.24295		500.912	0.1479	496.445	0.32117		500.871	0.41746	500.871	0.70096
502.436	0.23572		502.436	0.41108		502.436	0.36272	497.972	0.40213		502.436	0.27879	497.972	0.22295		502.436	0.1399	497.972	0.31857		502.395	0.43362	502.395	0.68011
503.961	0.2255		503.961	0.40491		503.961	0.36079	499.495	0.39012		503.961	0.27983	499.495	0.22219		503.961	0.12696	499.495	0.3132		503.921	0.45877	503.921	0.71609
505.487	0.2116		505.487	0.38203		505.487	0.34133	501.021	0.38535		505.487	0.26751	501.021	0.22055		505.487	0.12833	501.021	0.3088		505.446	0.4367	505.446	0.67856
507.01	0.20322		507.01	0.41549		507.01	0.33663	502.547	0.37362		507.01	0.26467	502.547	0.20403		507.01	0.1297	502.547	0.29947		506.969	0.43757	506.969	0.68592
508.535	0.18839		508.535	0.42235		508.535	0.33804	504.07	0.36624		508.535	0.26872	504.07	0.20622		508.535	0.12663	504.07	0.2821		508.495	0.42314	508.495	0.69986
510.061	0.17293		510.061	0.42085		510.061	0.32582	505.596	0.37277		510.061	0.26472	505.596	0.2049		510.061	0.12454	505.596	0.26797		510.021	0.45369	510.021	0.70166
511.583	0.15387		511.583	0.42195		511.583	0.31721	507.119	0.35407		511.583	0.2669	507.119	0.20161		511.583	0.10714	507.119	0.25396		511.543	0.45635	511.543	0.67813
513.108	0.14705		513.108	0.41053		513.108	0.31069	508.644	0.35625		513.108	0.25112	508.644	0.20882		513.108	0.12331	508.644	0.23383		513.068	0.44867	513.068	0.70751
514.63	0.13122		514.63	0.40171		514.63	0.29512	510.17	0.33436		514.63	0.24453	510.17	0.19765		514.63	0.1143	510.17	0.22378		514.593	0.48911	514.593	0.71693
516.155	0.12384		516.155	0.39863		516.155	0.28456	511.692	0.33943		516.155	0.2523	511.692	0.2031		516.155	0.10924	511.692	0.20701		516.115	0.46569	516.115	0.70183
517.679	0.11794		517.679	0.41641		517.679	0.27456	513.217	0.31521		517.679	0.24945	513.217	0.20834		517.679	0.10615	513.217	0.1984		517.64	0.50298	517.64	0.7096
519.201	0.1171		519.201	0.41696		519.201	0.26247	514.742	0.30621		519.201	0.24673	514.742	0.20481		519.201	0.11539	514.742	0.19351		519.162	0.47056	519.162	0.69882
520.725	0.11654		520.725	0.42117		520.725	0.24801	516.263	0.30069		520.725	0.24804	516.263	0.20731		520.725	0.10687	516.263	0.1837		520.686	0.47143	520.686	0.721
522.246	0.11726		522.246	0.41963		522.246	0.25722	517.788	0.29139		522.246	0.2456	517.788	0.20312		522.246	0.12055	517.788	0.18721		522.207	0.47903	522.207	0.72361
523.77	0.1155		523.77	0.43687		523.77	0.24123	519.309	0.29746		523.77	0.25035	519.309	0.19467		523.77	0.10807	519.309	0.18304		523.732	0.4781	523.732	0.74331
525.291	0.1245		525.291	0.42698		525.291	0.2521	520.834	0.30121		525.291	0.24806	520.834	0.19748		525.291	0.1178	520.834	0.18127		525.255	0.4965	525.255	0.74634
526.814	0.12559		526.814	0.41603		526.814	0.26228	522.355	0.28567		526.814	0.2472	522.355	0.19745		526.814	0.11815	522.355	0.18634		526.776	0.48612	526.776	0.77551
528.335	0.14076		528.335	0.41552		528.335	0.25547	523.879	0.29767		528.335	0.25841	523.879	0.19084		528.335	0.10319	523.879	0.18842		528.3	0.51037	528.3	0.73981
529.858	0.14921		529.858	0.42179		529.858	0.26119	525.402	0.29518		529.858	0.2607	525.402	0.18883		529.858	0.11587	525.402	0.19289		529.821	0.51123	529.821	0.77104
531.381	0.16152		531.381	0.41762		531.381	0.27512	526.923	0.30906		531.381	0.25352	526.923	0.18999		531.381	0.11473	526.923	0.1976		531.344	0.4986	531.344	0.77344
532.901	0.16859		532.901	0.415		532.901	0.27597	528.447	0.30786		532.901	0.25265	528.447	0.19257		532.901	0.1052	528.447	0.20999		532.864	0.52645	532.864	0.77337
534.424	0.17796		534.424	0.4223		534.424	0.28503	529.967	0.31666		534.424	0.26098	529.967	0.19012		534.424	0.10998	529.967	0.21434		534.387	0.53585	534.387	0.77433
535.944	0.18484		535.944	0.42072		535.944	0.28685	531.49	0.30705		535.944	0.26054	531.49	0.18503		535.944	0.12511	531.49	0.22902		535.907	0.53626	535.907	0.80205
537.467	0.19559		537.467	0.43479		537.467	0.28185	533.01	0.32556		537.467	0.25622	533.01	0.20762		537.467	0.11557	533.01	0.22796		537.43	0.51913	537.43	0.78674
538.986	0.19318		538.986	0.42433		538.986	0.2806	534.533	0.31739		538.986	0.25491	534.533	0.19531		538.986	0.11541	534.533	0.23363		538.95	0.54428	538.95	0.75969
540.508	0.19316		540.508	0.43735		540.508	0.27852	536.053	0.31995		540.508	0.26021	536.053	0.20007		540.508	0.12017	536.053	0.22754		540.472	0.54199	540.472	0.80553
542.028	0.18275		542.028	0.42688		542.028	0.27978	537.575	0.31149		542.028	0.25287	537.575	0.19169		542.028	0.10668	537.575	0.23621		541.992	0.5388	541.992	0.79083
543.547	0.17519		543.547	0.40754		543.547	0.26865	539.095	0.29925		543.547	0.25314	539.095	0.20267		543.547	0.11834	539.095	0.22807		543.514	0.5635	543.514	0.79323
545.068	0.17894		545.068	0.42316		545.068	0.27701	540.617	0.32239		545.068	0.26878	540.617	0.18467		545.068	0.11323	540.617	0.21406		545.033	0.53333	545.033	0.81333
546.587	0.18647		546.587	0.44137		546.587	0.27075	542.136	0.31826		546.587	0.26186	542.136	0.19302		546.587	0.11256	542.136	0.22152		546.555	0.55443	546.555	0.82375
548.109	0.18654		548.109	0.41785		548.109	0.26811	543.655	0.30878		548.109	0.25767	543.655	0.19098		548.109	0.10843	543.655	0.22047		548.073	0.56428	548.073	0.82861
549.627	0.19674		549.627	0.44231		549.627	0.27326	545.177	0.31885		549.627	0.2687	545.177	0.20042		549.627	0.1117	545.177	0.22566		549.595	0.57458	549.595	0.85118
551.148	0.19939		551.148	0.42087		551.148	0.2805	546.696	0.32792		551.148	0.26393	546.696	0.1975		551.148	0.10855	546.696	0.22592		551.113	0.56555	551.113	0.84574
552.666	0.20875		552.666	0.42654		552.666	0.28496	548.217	0.32581		552.666	0.26376	548.217	0.19654		552.666	0.11576	548.217	0.23639		552.632	0.55651	552.632	0.8543
554.187	0.22226		554.187	0.42491		554.187	0.29108	549.736	0.33226		554.187	0.26703	549.736	0.19569		554.187	0.12543	549.736	0.2459		554.153	0.56322	554.153	0.82621
555.705	0.2284		555.705	0.42224		555.705	0.30542	551.257	0.33		555.705	0.26455	551.257	0.20086		555.705	0.13461	551.257	0.25672		555.671	0.56722	555.671	0.85537
557.223	0.23087		557.223	0.43573		557.223	0.31099	552.775	0.33529		557.223	0.26797	552.775	0.19147		557.223	0.1275	552.775	0.27031		557.192	0.57977	557.192	0.84972
558.743	0.23112		558.743	0.42261		558.743	0.31029	554.296	0.34636		558.743	0.27842	554.296	0.20877		558.743	0.12779	554.296	0.2767		558.709	0.57478	558.709	0.82719
560.261	0.22181		560.261	0.43922		560.261	0.31627	555.814	0.35541		560.261	0.27737	555.814	0.1973		560.261	0.12463	555.814	0.27288		560.227	0.57249	560.227	0.83101
561.781	0.21875		561.781	0.42609		561.781	0.31821	557.331	0.36372		561.781	0.28466	557.331	0.2041		561.781	0.11159	557.331	0.26954		561.747	0.53377	561.747	0.87066
563.298	0.20696		563.298	0.41556		563.298	0.31946	558.852	0.35261		563.298	0.27211	558.852	0.19973		563.298	0.11927	558.852	0.2686		563.264	0.57151	563.264	0.83618
564.815	0.18752		564.815	0.43529		564.815	0.31556	560.369	0.34469		564.815	0.27968	560.369	0.20182		564.815	0.11511	560.369	0.26418		564.784	0.57012	564.784	0.84659
566.334	0.17113		566.334	0.43519		566.334	0.30859	561.886	0.34082		566.334	0.27892	561.886	0.21309		566.334	0.12871	561.886	0.23995		566.301	0.55748	566.301	0.82385
567.851	0.15592		567.851	0.42257		567.851	0.29438	563.406	0.33884		567.851	0.2849	563.406	0.21616		567.851	0.11023	563.406	0.23181		567.818	0.57138	567.818	0.82272
569.367	0.14109		569.367	0.4162		569.367	0.29437	564.923	0.34395		569.367	0.27609	564.923	0.21671		569.367	0.12432	564.923	0.20626		569.338	0.55335	569.338	0.79565
570.887	0.128		570.887	0.41818		570.887	0.28448	566.443	0.3279		570.887	0.28695	566.443	0.22075		570.887	0.12015	566.443	0.19356		570.854	0.54746	570.854	0.81203
572.403	0.1163		572.403	0.40293		572.403	0.27166	567.959	0.30996		572.403	0.28604	567.959	0.22534		572.403	0.1135	567.959	0.18194		572.371	0.54471	572.371	0.81605
573.919	0.11011		573.919	0.43985		573.919	0.26511	569.476	0.30927		573.919	0.29072	569.476	0.21429		573.919	0.1187	569.476	0.17331		573.89	0.55322	573.89	0.8139
575.438	0.10549		575.438	0.4293		575.438	0.25813	570.995	0.29988		575.438	0.28492	570.995	0.23189		575.438	0.11945	570.995	0.16697		575.406	0.57251	575.406	0.80515
576.953	0.10335		576.953	0.42186		576.953	0.24657	572.511	0.29556		576.953	0.30267	572.511	0.22586		576.953	0.11477	572.511	0.16891		576.922	0.54683	576.922	0.80855
578.469	0.09679		578.469	0.42017		578.469	0.24558	574.027	0.29298		578.469	0.30721	574.027	0.23427		578.469	0.12391	574.027	0.1592		578.44	0.55803	578.44	0.80433
579.984	0.09594		579.984	0.41534		579.984	0.23429	575.543	0.26966		579.984	0.30829	575.543	0.24344		579.984	0.11577	575.543	0.15634		579.956	0.57373	579.956	0.81618
581.502	0.09187		581.502	0.41415		581.502	0.23566	577.062	0.28084		581.502	0.30751	577.062	0.24003		581.502	0.13132	577.062	0.15636		581.471	0.54849	581.471	0.80948
583.017	0.0958		583.017	0.44114		583.017	0.23954	578.577	0.28535		583.017	0.3221	578.577	0.24723		583.017	0.12663	578.577	0.1565		582.987	0.56689	582.987	0.79517
584.532	0.09485		584.532	0.43682		584.532	0.23604	580.093	0.26928		584.532	0.33409	580.093	0.25662		584.532	0.14267	580.093	0.16072		584.505	0.55245	584.505	0.81834
586.05	0.09547		586.05	0.42884		586.05	0.2434	581.611	0.28118		586.05	0.3254	581.611	0.25287		586.05	0.12761	581.611	0.15785		586.02	0.57354	586.02	0.78879
587.565	0.09066		587.565	0.42712		587.565	0.24742	583.126	0.28061		587.565	0.34774	583.126	0.25438		587.565	0.14414	583.126	0.16363		587.534	0.56675	587.534	0.79918
589.079	0.0968		589.079	0.43583		589.079	0.24684	584.641	0.26685		589.079	0.35356	584.641	0.26813		589.079	0.14536	584.641	0.17001		589.049	0.5748	589.049	0.81308
590.594	0.10349		590.594	0.43879		590.594	0.2528	586.156	0.27207		590.594	0.35765	586.156	0.26164		590.594	0.14806	586.156	0.18359		590.567	0.60129	590.567	0.82327
592.111	0.1054		592.111	0.44437		592.111	0.26628	587.673	0.27903		592.111	0.36979	587.673	0.28064		592.111	0.15816	587.673	0.18504		592.081	0.60169	592.081	0.83202
593.625	0.11697		593.625	0.44211		593.625	0.26584	589.188	0.287		593.625	0.36425	589.188	0.28935		593.625	0.17023	589.188	0.20607		593.595	0.58321	593.595	0.84962
595.139	0.12577		595.139	0.45185		595.139	0.28057	590.702	0.30077		595.139	0.38514	590.702	0.2822		595.139	0.16207	590.702	0.20404		595.109	0.60025	595.109	0.84621
596.652	0.1355		596.652	0.46523		596.652	0.29015	592.216	0.29613		596.652	0.39411	592.216	0.29988		596.652	0.16525	592.216	0.21186		596.626	0.59885	596.626	0.87288
598.166	0.14881		598.166	0.46713		598.166	0.30432	593.733	0.30467		598.166	0.4071	593.733	0.29557		598.166	0.17929	593.733	0.22964		598.14	0.60735	598.14	0.87441
599.682	0.16718		599.682	0.46069		599.682	0.32003	595.247	0.33641		599.682	0.42282	595.247	0.31653		599.682	0.18642	595.247	0.24622		599.653	0.6109	599.653	0.88315
601.195	0.18657		601.195	0.4871		601.195	0.34422	596.761	0.3377		601.195	0.43379	596.761	0.3214		601.195	0.18021	596.761	0.26844		601.167	0.60681	601.167	0.88551
602.709	0.21377		602.709	0.48169		602.709	0.36061	598.274	0.35828		602.709	0.44089	598.274	0.3231		602.709	0.18487	598.274	0.28538		602.68	0.6162	602.68	0.89837
604.222	0.23739		604.222	0.50288		604.222	0.3784	599.788	0.39725		604.222	0.45631	599.788	0.33639		604.222	0.18508	599.788	0.32464		604.196	0.631	604.196	0.92915
605.734	0.27085		605.734	0.51312		605.734	0.41582	601.304	0.40868		605.734	0.45306	601.304	0.33524		605.734	0.19071	601.304	0.3399		605.709	0.6332	605.709	0.93727
607.247	0.30228		607.247	0.53065		607.247	0.43611	602.817	0.42939		607.247	0.48902	602.817	0.34525		607.247	0.19733	602.817	0.37857		607.222	0.64664	607.222	0.91986
608.762	0.33832		608.762	0.54244		608.762	0.47101	604.33	0.45372		608.762	0.49094	604.33	0.36105		608.762	0.19655	604.33	0.40679		608.735	0.63625	608.735	0.95454
610.275	0.37298		610.275	0.5391		610.275	0.50077	605.843	0.49196		610.275	0.52302	605.843	0.3705		610.275	0.20464	605.843	0.43777		610.248	0.65419	610.248	0.96554
611.787	0.40331		611.787	0.5514		611.787	0.53108	607.355	0.49208		611.787	0.52235	607.355	0.3793		611.787	0.21422	607.355	0.47704		611.76	0.64605	611.76	0.9576
613.299	0.42996		613.299	0.57831		613.299	0.5412	608.868	0.53815		613.299	0.54294	608.868	0.39487		613.299	0.21984	608.868	0.51006		613.272	0.65949	613.272	0.94636
614.811	0.44198		614.811	0.5833		614.811	0.56051	610.38	0.54609		614.811	0.56467	610.38	0.40694		614.811	0.22941	610.38	0.52772		614.787	0.67563	614.787	0.95036
616.323	0.44793		616.323	0.5909		616.323	0.57746	611.895	0.56272		616.323	0.5887	611.895	0.40786		616.323	0.21627	611.895	0.55377		616.299	0.68323	616.299	0.94241
617.835	0.45241		617.835	0.60423		617.835	0.57575	613.407	0.57094		617.835	0.59621	613.407	0.43907		617.835	0.22287	613.407	0.55715		617.811	0.69397	617.811	0.94023
619.349	0.44759		619.349	0.62122		619.349	0.59673	614.919	0.58453		619.349	0.62786	614.919	0.43166		619.349	0.2428	614.919	0.5676		619.323	0.69257	619.323	0.94958
620.86	0.43689		620.86	0.64028		620.86	0.59028	616.431	0.59377		620.86	0.63881	616.431	0.46462		620.86	0.23114	616.431	0.5568		620.834	0.71951	620.834	0.94493
622.371	0.41855		622.371	0.66404		622.371	0.59803	617.943	0.58879		622.371	0.66442	617.943	0.4769		622.371	0.25599	617.943	0.5711		622.346	0.71811	622.346	0.93492
623.882	0.4314		623.882	0.68674		623.882	0.58268	619.454	0.57541		623.882	0.69347	619.454	0.49727		623.882	0.24778	619.454	0.56787		623.857	0.71536	623.857	0.9591
625.393	0.43091		625.393	0.69015		625.393	0.5921	620.966	0.58986		625.393	0.73502	620.966	0.51699		625.393	0.26227	620.966	0.571		625.368	0.77243	625.368	0.93282
626.904	0.43971		626.904	0.74728		626.904	0.57855	622.477	0.58488		626.904	0.76953	622.477	0.55289		626.904	0.28218	622.477	0.59237		626.879	0.76743	626.879	0.95473
628.414	0.44833		628.414	0.74494		628.414	0.5895	623.988	0.56931		628.414	0.79642	623.988	0.57522		628.414	0.29963	623.988	0.61267		628.39	0.77053	628.39	0.93298
629.925	0.45924		629.925	0.77076		629.925	0.59126	625.499	0.59506		629.925	0.82791	625.499	0.61637		629.925	0.32743	625.499	0.62384		629.903	0.78847	629.903	0.94067
631.435	0.47641		631.435	0.7945		631.435	0.59762	627.012	0.59645		631.435	0.87003	627.012	0.63509		631.435	0.34487	627.012	0.64629		631.413	0.8199	631.413	0.9076
632.945	0.48687		632.945	0.82762		632.945	0.59548	628.523	0.57726		632.945	0.88155	628.523	0.67612		632.945	0.37218	628.523	0.67235		632.924	0.84548	632.924	0.91159
634.455	0.49429		634.455	0.84926		634.455	0.58777	630.033	0.57633		634.455	0.9228	630.033	0.71354		634.455	0.38171	630.033	0.70681		634.434	0.84273	634.434	0.89045
635.965	0.48598		635.965	0.86047		635.965	0.58104	631.543	0.58902		635.965	0.92153	631.543	0.74429		635.965	0.40803	631.543	0.72638		635.944	0.88046	635.944	0.86458
637.475	0.48291		637.475	0.90714		637.475	0.56957	633.053	0.57446		637.475	0.95775	633.053	0.77558		637.475	0.44175	633.053	0.74727		637.454	0.85072	637.454	0.8696
638.984	0.46245		638.984	0.92303		638.984	0.55254	634.563	0.57163		638.984	0.95403	634.563	0.79495		638.984	0.47398	634.563	0.75508		638.963	0.88215	638.963	0.82869
640.494	0.43537		640.494	0.93788		640.494	0.53355	636.073	0.54214		640.494	0.94298	636.073	0.83171		640.494	0.47512	636.073	0.75245		640.473	0.89964	640.473	0.78696
642.003	0.407		642.003	0.91255		642.003	0.53099	637.583	0.51539		642.003	0.93825	637.583	0.82624		642.003	0.49205	637.583	0.74021		641.982	0.86496	641.982	0.78209
643.512	0.37357		643.512	0.92113		643.512	0.50727	639.092	0.51024		643.512	0.92849	639.092	0.82679		643.512	0.50749	639.092	0.72773		643.492	0.8757	643.492	0.76713
645.021	0.33811		645.021	0.90832		645.021	0.48786	640.602	0.49277		645.021	0.87663	640.602	0.8293		645.021	0.50566	640.602	0.70432		645.001	0.85181	645.001	0.72457
646.53	0.30211		646.53	0.9028		646.53	0.46413	642.111	0.47385		646.53	0.84431	642.111	0.81541		646.53	0.48212	642.111	0.66399		646.51	0.83736	646.51	0.71291
648.038	0.26858		648.038	0.86598		648.038	0.44333	643.62	0.46347		648.038	0.78483	643.62	0.79856		648.038	0.4862	643.62	0.64263		648.018	0.78514	648.018	0.68785
649.547	0.24132		649.547	0.84951		649.547	0.42364	645.129	0.42759		649.547	0.73714	645.129	0.7723		649.547	0.46956	645.129	0.60122		649.527	0.77699	649.527	0.67103
651.055	0.21948		651.055	0.80277		651.055	0.39574	646.638	0.403		651.055	0.7005	646.638	0.72788		651.055	0.44502	646.638	0.56797		651.036	0.74275	651.036	0.65648
652.563	0.19653		652.563	0.76907		652.563	0.37354	648.146	0.38886		652.563	0.66329	648.146	0.68805		652.563	0.43133	648.146	0.52428		652.541	0.71886	652.541	0.63801
654.071	0.18123		654.071	0.72858		654.071	0.3494	649.652	0.36978		654.071	0.6074	649.652	0.6444		654.071	0.40333	649.652	0.49427		654.049	0.68328	654.049	0.63952
655.579	0.16601		655.579	0.71314		655.579	0.33513	651.16	0.36128		655.579	0.55869	651.16	0.60752		655.579	0.36496	651.16	0.45286		655.557	0.65219	655.557	0.61673
657.087	0.14601		657.087	0.64447		657.087	0.32143	652.668	0.34249		657.087	0.51774	652.668	0.56342		657.087	0.34091	652.668	0.41673		657.065	0.631	657.065	0.57746
658.594	0.14404		658.594	0.62485		658.594	0.28169	654.176	0.3147		658.594	0.48469	654.176	0.51998		658.594	0.30698	654.176	0.37952		658.573	0.6269	658.573	0.55199
660.099	0.13085		660.099	0.59374		660.099	0.27396	655.684	0.29257		660.099	0.4367	655.684	0.48102		660.099	0.29673	655.684	0.33186		660.081	0.56703	660.081	0.55679
661.606	0.12649		661.606	0.58245		661.606	0.2583	657.192	0.28247		661.606	0.40695	657.192	0.4367		661.606	0.2776	657.192	0.31062		661.588	0.56607	661.588	0.54779
663.113	0.11449		663.113	0.53308		663.113	0.24333	658.699	0.2744		663.113	0.38467	658.699	0.41436		663.113	0.26242	658.699	0.27893		663.095	0.53364	663.095	0.5215
664.62	0.10884		664.62	0.53275		664.62	0.23185	660.207	0.24371		664.62	0.36569	660.207	0.38841		664.62	0.22996	660.207	0.2548		664.603	0.53943	664.603	0.52074
666.127	0.10494		666.127	0.49328		666.127	0.21229	661.714	0.24143		666.127	0.35491	661.714	0.35469		666.127	0.2133	661.714	0.23476		666.109	0.50699	666.109	0.51833
667.634	0.10481		667.634	0.47155		667.634	0.20497	663.221	0.2374		667.634	0.32731	663.221	0.33497		667.634	0.21341	663.221	0.21915		667.614	0.46601	667.614	0.48853
669.14	0.09622		669.14	0.46338		669.14	0.19014	664.728	0.22918		669.14	0.31192	664.728	0.32148		669.14	0.20661	664.728	0.20547		669.12	0.48304	669.12	0.4822
670.646	0.09692		670.646	0.45677		670.646	0.18074	666.232	0.22312		670.646	0.30314	666.232	0.3045		670.646	0.19191	666.232	0.18806		670.627	0.45465	670.627	0.47032
672.15	0.09274		672.15	0.42981		672.15	0.17148	667.739	0.19967		672.15	0.2899	667.739	0.28641		672.15	0.17918	667.739	0.17293		672.133	0.4465	672.133	0.46605
673.656	0.09141		673.656	0.41485		673.656	0.17251	669.245	0.20782		673.656	0.27049	669.245	0.28638		673.656	0.18126	669.245	0.16369		673.639	0.41856	673.639	0.44366
675.162	0.09248		675.162	0.42649		675.162	0.1599	670.751	0.19205		675.162	0.26257	670.751	0.25877		675.162	0.16458	670.751	0.1458		675.146	0.432	675.146	0.43219
676.668	0.09106		676.668	0.39274		676.668	0.14869	672.258	0.19657		676.668	0.25134	672.258	0.24845		676.668	0.17208	672.258	0.14124		676.651	0.42339	676.651	0.43245
678.173	0.08854		678.173	0.39185		678.173	0.13705	673.764	0.18789		678.173	0.25361	673.764	0.24764		678.173	0.15984	673.764	0.13488		678.154	0.42379	678.154	0.41624
679.679	0.0862		679.679	0.39096		679.679	0.13933	675.267	0.18197		679.679	0.24684	675.267	0.2407		679.679	0.14414	675.267	0.12791		679.66	0.3909	679.66	0.39735
681.181	0.08717		681.181	0.39529		681.181	0.13619	676.773	0.17692		681.181	0.24049	676.773	0.23311		681.181	0.15854	676.773	0.12371		681.166	0.3688	681.166	0.39246
682.686	0.08023		682.686	0.3537		682.686	0.13067	678.278	0.1636		682.686	0.23084	678.278	0.21939		682.686	0.15666	678.278	0.11542		682.671	0.38179	682.671	0.38963
684.191	0.08746		684.191	0.35906		684.191	0.13337	679.784	0.1713		684.191	0.22003	679.784	0.22098		684.191	0.16415	679.784	0.10954		684.176	0.36599	684.176	0.37444
685.696	0.08871		685.696	0.35556		685.696	0.12117	681.289	0.15609		685.696	0.22604	681.289	0.21053		685.696	0.15881	681.289	0.10377		685.678	0.35739	685.678	0.36111
687.198	0.08591		687.198	0.35256		687.198	0.12317	682.791	0.14393		687.198	0.21451	682.791	0.1979		687.198	0.14261	682.791	0.09921		687.183	0.34878	687.183	0.36713
688.703	0.08347		688.703	0.34435		688.703	0.11724	684.296	0.1493		688.703	0.20212	684.296	0.19785		688.703	0.14516	684.296	0.09392		688.688	0.34333	688.688	0.3468
690.207	0.08307		690.207	0.33979		690.207	0.11186	685.801	0.13482		690.207	0.20697	685.801	0.20413		690.207	0.14869	685.801	0.09128		690.193	0.31809	690.193	0.34129
691.711	0.08809		691.711	0.34149		691.711	0.10369	687.306	0.14338		691.711	0.20119	687.306	0.20123		691.711	0.15025	687.306	0.08876		691.694	0.32297	691.694	0.32548
693.212	0.08427		693.212	0.32179		693.212	0.10179	688.81	0.13932		693.212	0.1944	688.81	0.18739		693.212	0.14046	688.81	0.09283		693.198	0.32651	693.198	0.30844
694.716	0.08432		694.716	0.31827		694.716	0.10253	690.312	0.13077		694.716	0.19652	690.312	0.18273		694.716	0.14448	690.312	0.08695		694.703	0.30667	694.703	0.31116
696.22	0.08585		696.22	0.32204		696.22	0.09881	691.816	0.11874		696.22	0.19045	691.816	0.18092		696.22	0.13962	691.816	0.08094		696.207	0.31291	696.207	0.30524
697.724	0.08406		697.724	0.31121		697.724	0.09315	693.32	0.13338		697.724	0.1871	693.32	0.18523		697.724	0.15302	693.32	0.08346		697.708	0.29486	697.708	0.29149
699.225	0.07886		699.225	0.30089		699.225	0.08762	694.821	0.12237		699.225	0.18361	694.821	0.17892		699.225	0.13729	694.821	0.08309		699.211	0.27546	699.211	0.29421
700.728	0.07763		700.728	0.30309		700.728	0.08683	696.325	0.11889		700.728	0.17481	696.325	0.17185		700.728	0.12403	696.325	0.073		700.715	0.28035	700.715	0.27964
702.231	0.08182		702.231	0.29903		702.231	0.09049	697.829	0.10801		702.231	0.1762	697.829	0.165		702.231	0.11768	697.829	0.07312		702.215	0.26679	702.215	0.27062
703.731	0.07819		703.731	0.30018		703.731	0.07633	699.332	0.10568		703.731	0.17687	699.332	0.15913		703.731	0.12762	699.332	0.06759		703.719	0.26404	703.719	0.26161
705.234	0.07971		705.234	0.28933		705.234	0.08792	700.833	0.11379		705.234	0.17065	700.833	0.15457		705.234	0.12175	700.833	0.06602		705.222	0.27612	705.222	0.26598
706.737	0.08003		706.737	0.29047		706.737	0.07974	702.336	0.11943		706.737	0.17247	702.336	0.16292		706.737	0.11293	702.336	0.06854		706.725	0.25402	706.725	0.24337
708.237	0.08045		708.237	0.28901		708.237	0.07755	703.839	0.1013		708.237	0.15877	703.839	0.16426		708.237	0.11891	703.839	0.06721		708.225	0.23552	708.225	0.24856
709.739	0.07875		709.739	0.27711		709.739	0.07452	705.339	0.11419		709.739	0.16389	705.339	0.16594		709.739	0.1318	705.339	0.06576		709.727	0.2539	709.727	0.23583
711.241	0.07853		711.241	0.28398		711.241	0.08151	706.842	0.10722		711.241	0.16125	706.842	0.15645		711.241	0.12248	706.842	0.06155		711.23	0.21382	711.23	0.23444
712.741	0.07637		712.741	0.28669		712.741	0.07625	708.344	0.10473		712.741	0.15631	708.344	0.15604		712.741	0.12253	708.344	0.06455		712.729	0.22725	712.729	0.2318
714.243	0.07522		714.243	0.26382		714.243	0.06974	709.844	0.10559		714.243	0.16201	709.844	0.15147		714.243	0.10827	709.844	0.0601		714.232	0.23753	714.232	0.22319
715.745	0.07702		715.745	0.26495		715.745	0.07228	711.346	0.10383		715.745	0.15664	711.346	0.14559		715.745	0.11522	711.346	0.06429		715.731	0.22893	715.731	0.23373
717.244	0.07624		717.244	0.26451		717.244	0.07495	712.848	0.10641		717.244	0.14523	712.848	0.14222		717.244	0.11873	712.848	0.06248		717.233	0.22167	717.233	0.23316
718.745	0.07702		718.745	0.26616		718.745	0.07122	714.348	0.10393		718.745	0.14604	714.348	0.15012		718.745	0.11285	714.348	0.05443		718.734	0.20407	718.734	0.22352
720.247	0.07744		720.247	0.25841		720.247	0.06414	715.849	0.1026		720.247	0.15057	715.849	0.15156		720.247	0.10845	715.849	0.06091		720.233	0.19816	720.233	0.20399
721.745	0.07712		721.745	0.25484		721.745	0.06932	717.348	0.10011		721.745	0.14319	717.348	0.14611		721.745	0.11343	717.348	0.0591		721.735	0.1909	721.735	0.20712
723.246	0.08112		723.246	0.24917		723.246	0.06489	718.85	0.095		723.246	0.14025	718.85	0.14273		723.246	0.10804	718.85	0.06089		723.233	0.19894	723.233	0.20345
724.744	0.08016		724.744	0.23568		724.744	0.06463	720.351	0.10062		724.744	0.14105	720.351	0.14723		724.744	0.11252	720.351	0.05644		724.734	0.19708	724.734	0.21708
726.245	0.08443		726.245	0.25401		726.245	0.07579	721.85	0.10335		726.245	0.13064	721.85	0.14024		726.245	0.10268	721.85	0.05967		726.235	0.18217	726.235	0.20002
727.743	0.09111		727.743	0.22851		727.743	0.06829	723.351	0.1036		727.743	0.13	723.351	0.13949		727.743	0.1037	723.351	0.0599		727.733	0.17132	727.733	0.19182
729.243	0.08977		729.243	0.23118		729.243	0.07109	724.849	0.10661		729.243	0.13482	724.849	0.13873		729.243	0.11065	724.849	0.05857		729.234	0.16811	729.234	0.19783
730.744	0.08964		730.744	0.24115		730.744	0.07751	726.35	0.10324		730.744	0.11938	726.35	0.13109		730.744	0.10969	726.35	0.06156		730.732	0.17479	730.732	0.1921
732.241	0.09134		732.241	0.23234		732.241	0.06486	727.85	0.1032		732.241	0.11601	727.85	0.1312		732.241	0.11367	727.85	0.05843		732.232	0.15629	732.232	0.17833
733.741	0.09552		733.741	0.22823		733.741	0.06864	729.348	0.11665		733.741	0.12083	729.348	0.12279		733.741	0.10333	729.348	0.05386		733.73	0.14364	733.73	0.19731
735.238	0.09953		735.238	0.22358		735.238	0.06962	730.848	0.1053		735.238	0.10682	730.848	0.1206		735.238	0.10977	730.848	0.05721		735.23	0.15796	735.23	0.17963
736.738	0.10473		736.738	0.22207		736.738	0.06616	732.346	0.10352		736.738	0.10201	732.346	0.10978		736.738	0.1019	732.346	0.05924		736.73	0.14846	736.73	0.18337
738.235	0.10137		738.235	0.21534		738.235	0.07313	733.846	0.10594		738.235	0.09561	733.846	0.11415		738.235	0.11229	733.846	0.05347		738.227	0.1322	738.227	0.18629
739.734	0.10859		739.734	0.21851		739.734	0.06492	735.343	0.10647		739.734	0.10043	735.343	0.10321		739.734	0.10441	735.343	0.05538		739.726	0.14968	739.726	0.189
741.231	0.10836		741.231	0.20917		741.231	0.0705	736.843	0.10396		741.231	0.08799	736.843	0.10792		741.231	0.10295	736.843	0.05849		741.223	0.13478	741.223	0.16185
742.73	0.1096		742.73	0.20869		742.73	0.07329	738.339	0.11566		742.73	0.07973	738.339	0.08647		742.73	0.09804	738.339	0.05968		742.722	0.11987	742.722	0.17155
744.226	0.11047		744.226	0.20716		744.226	0.06996	739.839	0.09951		744.226	0.0808	739.839	0.09631		744.226	0.09707	739.839	0.05762		744.219	0.10677	744.219	0.1582
745.725	0.11935		745.725	0.19781		745.725	0.06774	741.335	0.10019		745.725	0.07225	741.335	0.08526		745.725	0.10251	741.335	0.06409		745.718	0.11345	745.718	0.14484
747.221	0.117		747.221	0.20671		747.221	0.07052	742.834	0.09434		747.221	0.07447	742.834	0.08132		747.221	0.11141	742.834	0.05484		747.214	0.09764	747.214	0.14755
748.72	0.12193		748.72	0.18222		748.72	0.06983	744.331	0.09979		748.72	0.07209	744.331	0.06632		748.72	0.09217	744.331	0.06695		748.71	0.10882	748.71	0.15684
750.215	0.1147		750.215	0.19268		750.215	0.07512	745.83	0.10191		750.215	0.06181	745.83	0.0708		750.215	0.09415	745.83	0.06178		750.208	0.09122	750.208	0.1649
751.713	0.11824		751.713	0.19271		751.713	0.07192	747.326	0.10316		751.713	0.06158	747.326	0.07002		751.713	0.09268	747.326	0.0632		751.704	0.07721	751.704	0.14145
753.209	0.12169		753.209	0.19013		753.209	0.06886	748.824	0.09889		753.209	0.06135	748.824	0.06541		753.209	0.08973	748.824	0.06403		753.202	0.07895	753.202	0.14581
754.704	0.11309		754.704	0.17554		754.704	0.07373	750.32	0.10115		754.704	0.05337	750.32	0.05676		754.704	0.0843	750.32	0.0603		754.698	0.08968	754.698	0.13636
756.202	0.11755		756.202	0.17035		756.202	0.07191	751.815	0.09646		756.202	0.05156	751.815	0.06145		756.202	0.08875	751.815	0.06256		756.196	0.09186	756.196	0.14545
757.697	0.11308		757.697	0.17349		757.697	0.07609	753.313	0.09799		757.697	0.04874	753.313	0.05005		757.697	0.08382	753.313	0.06219		757.691	0.06481	757.691	0.12447
759.194	0.11478		759.194	0.17455		759.194	0.079	754.808	0.11213		759.194	0.04305	754.808	0.0508		759.194	0.09023	754.808	0.06278		759.188	0.07644	759.188	0.12717
760.689	0.1094		760.689	0.16987		760.689	0.068	756.306	0.11047		760.689	0.04713	756.306	0.05384		760.689	0.08332	756.306	0.06012		760.683	0.06738	760.683	0.11237
762.183	0.10613		762.183	0.16101		762.183	0.06896	757.801	0.10837		762.183	0.0446	757.801	0.05076		762.183	0.08135	757.801	0.05891		762.178	0.06237	762.178	0.11157
763.68	0.10581		763.68	0.16415		763.68	0.07438	759.299	0.097		763.68	0.04623	759.299	0.04691		763.68	0.08381	759.299	0.06045		763.675	0.0713	763.675	0.11983
765.174	0.09757		765.174	0.15999		765.174	0.06477	760.793	0.0991		765.174	0.03364	760.793	0.05662		765.174	0.06604	760.793	0.0572		765.169	0.07034	765.169	0.10626
766.671	0.09237		766.671	0.16677		766.671	0.06531	762.288	0.09251		766.671	0.03398	762.288	0.04402		766.671	0.08034	762.288	0.05658		766.666	0.05948	766.666	0.10566
768.165	0.09094		768.165	0.15947		768.165	0.06265	763.785	0.09345		768.165	0.04107	763.785	0.04148		768.165	0.08182	763.785	0.04756		768.16	0.06076	768.16	0.12731
769.659	0.08969		769.659	0.15373		769.659	0.06501	765.279	0.09961		769.659	0.03235	765.279	0.04911		769.659	0.07983	765.279	0.04455		769.654	0.0508	769.654	0.09417
771.155	0.08146		771.155	0.1626		771.155	0.06207	766.773	0.09186		771.155	0.02939	766.773	0.03661		771.155	0.08032	766.773	0.04549		771.151	0.05748	771.151	0.10923
772.648	0.07635		772.648	0.16364		772.648	0.053	768.269	0.08555		772.648	0.03173	768.269	0.0356		772.648	0.08376	768.269	0.03791		772.644	0.04122	772.644	0.10163
774.142	0.07363		774.142	0.14955		774.142	0.05229	769.763	0.0904		774.142	0.02934	769.763	0.04038		774.142	0.07782	769.763	0.03802		774.138	0.0533	774.138	0.10062
775.637	0.07294		775.637	0.15528		775.637	0.05185	771.259	0.0735		775.637	0.02723	771.259	0.03849		775.637	0.0704	771.259	0.03644		775.634	0.04784	775.634	0.08314
777.13	0.07344		777.13	0.15266		777.13	0.04988	772.753	0.08314		777.13	0.0175	772.753	0.03539		777.13	0.07137	772.753	0.03463		777.127	0.04642	777.127	0.09633
778.623	0.07238		778.623	0.14534		778.623	0.04624	774.246	0.07697		778.623	0.01956	774.246	0.03842		778.623	0.06741	774.246	0.03173		778.62	0.04411	778.62	0.08606
780.119	0.06349		780.119	0.1469		780.119	0.04162	775.742	0.07732		780.119	0.02621	775.742	0.03532		780.119	0.07282	775.742	0.03039		780.116	0.04944	780.116	0.0869
781.611	0.06455		781.611	0.14375		781.611	0.04062	777.235	0.0784		781.611	0.01792	777.235	0.039		781.611	0.07428	777.235	0.02857		781.608	0.02779	781.608	0.07044
783.103	0.06091		783.103	0.13747		783.103	0.03656	778.727	0.07672		783.103	0.01508	778.727	0.03251		783.103	0.06685	778.727	0.02304		783.101	0.04256	783.101	0.07458
784.598	0.0604		784.598	0.13693		784.598	0.035	780.22	0.06678		784.598	0.00923	780.22	0.02667		784.598	0.07423	780.22	0.02086		784.593	0.03934	784.593	0.07048
786.091	0.0574		786.091	0.14108		786.091	0.03135	781.715	0.08292		786.091	0.01761	781.715	0.02926		786.091	0.06335	781.715	0.02408		786.088	0.05007	786.088	0.06555
787.582	0.05468		787.582	0.14262		787.582	0.02701	783.208	0.07399		787.582	0.01692	783.208	0.02517		787.582	0.07171	783.208	0.01734		787.58	0.03426	787.58	0.05527
789.074	0.05344		789.074	0.14677		789.074	0.03254	784.7	0.0797		789.074	0.01682	784.7	0.02469		789.074	0.06034	784.7	0.02441		789.072	0.03375	789.072	0.06146
790.569	0.05191		790.569	0.14518		790.569	0.03028	786.195	0.05018		790.569	0.01686	786.195	0.02716		790.569	0.06376	786.195	0.01659		790.567	0.02244	790.567	0.06107
792.06	0.05085		792.06	0.14306		792.06	0.02733	787.687	0.06647		792.06	0.01315	787.687	0.01585		792.06	0.05978	787.687	0.01705		792.059	0.04261	792.059	0.04996
793.551	0.04436		793.551	0.1352		793.551	0.02465	789.178	0.05058		793.551	0.01118	789.178	0.02751		793.551	0.07258	789.178	0.02531		793.55	0.0196	793.55	0.06769
795.042	0.04698		795.042	0.13882		795.042	0.02503	790.67	0.05831		795.042	0.00345	790.67	0.01838		795.042	0.06169	790.67	0.01041		795.041	0.01909	795.041	0.04978
796.536	0.04821		796.536	0.14191		796.536	0.01859	792.164	0.05735		796.536	0.00981	792.164	0.02337		796.536	0.05179	792.164	0.01075		796.535	0.03791	796.535	0.04362
798.027	0.04605		798.027	0.13562		798.027	0.0262	793.656	0.05783		798.027	0.00639	793.656	0.0185		798.027	0.06163	793.656	0.01782		798.026	0.01625	798.026	0.05002
799.518	0.04526		799.518	0.13245		799.518	0.02212	795.147	0.04469		799.518	0.00872	795.147	0.02469		799.518	0.06356	795.147	0.01504		799.517	0.01124	799.517	0.03356
801.008	0.04116		801.008	0.12719		801.008	0.01916	796.638	0.04401		801.008	0.00846	796.638	0.01753		801.008	0.06649	796.638	0.01286		801.008	0.01702	801.008	0.0348
802.499	0.03844		802.499	0.1308		802.499	0.01536	798.129	0.06		802.499	0.00677	798.129	0.02426		802.499	0.0551	798.129	0.0138		802.499	0.02549	802.499	0.03811
803.992	0.03655		803.992	0.12501		803.992	0.01323	799.622	0.03366		803.992	0.00493	799.622	0.02584		803.992	0.04815	799.622	0.00394		803.992	0.00788	803.992	0.0373
805.482	0.03797		805.482	0.13227		805.482	0.00928	801.113	0.04878		805.482	0.0051	801.113	0.01518		805.482	0.06341	801.113	0.00728		805.482	0.01501	805.482	0.0266
806.972	0.03543		806.972	0.13796		806.972	0.01091	802.603	0.04506		806.972	0.000387844	802.603	0.00987		806.972	0.05497	802.603	0.00954		806.972	0.02034	806.972	0.02105
808.462	0.03151		808.462	0.13426		808.462	0.00807	804.093	0.03292		808.462	0.00616	804.093	0.01102		808.462	0.05345	804.093	0.00856		808.462	0.01892	808.462	0.03383
809.952	0.03229		809.952	0.13264		809.952	0.00816	805.583	0.04079		809.952	0.00331	805.583	0.01337		809.952	0.05291	805.583	0.00458		809.952	0.0202	809.952	0.02849
811.441	0.02975		811.441	0.13676		811.441	0.01187	807.076	0.033		811.441	0.00377	807.076	0.00653		811.441	0.04053	807.076	0.00696		811.442	0.01204	811.442	0.02191
812.93	0.03246		812.93	0.12992		812.93	0.00792	808.566	0.03362		812.93	0.0071	808.566	0.01708		812.93	0.04986	808.566	0.00958		812.934	0.01647	812.934	0.02377
814.422	0.02413		814.422	0.1403		814.422	0.00244	810.056	0.02133		814.422	0.00281	810.056	0.01286		814.422	0.04685	810.056	0.00896		814.424	0.01235	814.424	0.02687
815.912	0.02619		815.912	0.13033		815.912	0.00712	811.545	0.02934		815.912	0.00714	811.545	0.00459		815.912	0.0547	811.545	0.00786		815.913	0.01993	815.913	0.02276
817.401	0.02319		817.401	0.13601		817.401	0.0143	813.035	0.02923		817.401	0.00601	813.035	0.02214		817.401	0.04774	813.035	0.0094		817.402	0.01671	817.402	0.00938
818.889	0.02562		818.889	0.13229		818.889	0.00867	814.524	0.02303		818.889	0	814.524	0.02186		818.889	0.05213	814.524	0.00578		818.891	0	818.891	0.03142
820.378	0.02042		820.378	0.13275		820.378	0.00305	816.013	0.03365		820.378	0.0049	816.013	0.01731		820.378	0.04862	816.013	0.00528		820.38	0.01432	820.38	0.02072
821.867	0.02202		821.867	0.13007		821.867	0.00201	817.502	0.0302		821.867	0.01584	817.502	0.01604		821.867	0.05005	817.502	0.00958		821.869	0.01021	821.869	0.02526
823.355	0.01948		823.355	0.1347		823.355	0	818.993	0.01936		823.355	0.00997	818.993	0.0245		823.355	0.05098	818.993	0.01004		823.357	0.01553	823.357	0.02259
824.843	0.02026		824.843	0.13359		824.843	0.00272	820.482	0.03041		824.843	0.00941	820.482	0.02433		824.843	0.0529	820.482	0.01253		824.846	0.01052	824.846	0.01374
826.331	0.02315		826.331	0.13769		826.331	0.00864	821.97	0.03392		826.331	0.01245	821.97	0.02076		826.331	0.0484	821.97	0.01347		826.337	0.0019	826.337	0.02548
827.819	0.01822		827.819	0.14753		827.819	0.0051	823.459	0.02481		827.819	0.00945	823.459	0.02386		827.819	0.04587	823.459	0.00697		827.825	0.02342	827.825	0.0259
829.31	0.02129		829.31	0.13076		829.31	0.00294	824.947	0.03107		829.31	0.00932	824.947	0.02565		829.31	0.05075	824.947	0.00935		829.313	0.0193	829.313	0.01067
830.797	0.01875		830.797	0.14112		830.797	0.00413	826.435	0.03182		830.797	0.01494	826.435	0.02623		830.797	0.04723	826.435	0.01281		830.801	0.01923	830.801	0.01005
832.285	0.01428		832.285	0.13531		832.285	0.00559	827.923	0.02968		832.285	0.00978	827.923	0.02868		832.285	0.04125	827.923	0.00955		832.288	0.03625	832.288	0.0253
833.772	0.01938		833.772	0.13732		833.772	0.00956	829.411	0.03028		833.772	0.01281	829.411	0.03079		833.772	0.05007	829.411	0.01252		833.776	0.01189	833.776	0.01768
835.259	0.0127		835.259	0.14558		835.259	0.00823	830.898	0.03654		835.259	0.01038	830.898	0.02514		835.259	0.04951	830.898	0.01382		835.263	0.02037	835.263	0.0041
836.746	0.01485		836.746	0.14341		836.746	0.01178	832.386	0.03569		836.746	0.01111	832.386	0.02288		836.746	0.05044	832.386	0.01164		836.75	0.02075	836.75	0.02407
838.233	0.01664		838.233	0.13551		838.233	0.00182	833.873	0.03441		838.233	0.01715	833.873	0.02794		838.233	0.05679	833.873	0.00874		838.237	0.01528	838.237	0.02387
839.72	0.01419		839.72	0.14116		839.72	0.00912	835.36	0.03921		839.72	0.01645	835.36	0.03312		839.72	0.04932	835.36	0.00835		839.724	0.02375	839.724	0.00987
841.206	0.01515		841.206	0.14107		841.206	0.00223	836.847	0.03764		841.206	0.01646	836.847	0.02943		841.206	0.05024	836.847	0.01073		841.211	0.01469	841.211	0.01049
842.693	0.01684		842.693	0.14412		842.693	0.01412	838.334	0.032		842.693	0.01503	838.334	0.0311		842.693	0.04671	838.334	0.01395		842.698	0.01192	842.698	0.01276
844.179	0.01338		844.179	0.15603		844.179	0.00332	839.821	0.03652		844.179	0.01734	839.821	0.03321		844.179	0.04911	839.821	0.00804		844.184	0.00735	844.184	0.007
845.665	0.01462		845.665	0.14968		845.665	0.00839	841.307	0.03523		845.665	0.01648	841.307	0.03729		845.665	0.03868	841.307	0.0085		845.67	0.02032	845.67	0.02244
847.151	0.01291		847.151	0.13393		847.151	0.00177	842.794	0.05279		847.151	0.01304	842.794	0.03961		847.151	0.04206	842.794	0.01016		847.157	0.01845	847.157	0.00926
848.637	0.01303		848.637	0.14271		848.637	0.0099	844.28	0.04309		848.637	0.01621	844.28	0.03165		848.637	0.04002	844.28	0.01013		848.643	0.01748	848.643	0.01112
850.123	0.01454		850.123	0.13427		850.123	0.00884	845.766	0.03426		850.123	0.01363	845.766	0.03879		850.123	0.0508	845.766	0.00999		850.129	0.01201	850.129	0.00453
851.606	0.01587		851.606	0.14252		851.606	0.00834	847.252	0.04399		851.606	0.01464	847.252	0.02853		851.606	0.04777	847.252	0.00673		851.614	0.00834	851.614	0.01421
853.091	0.01094		853.091	0.14138		853.091	0.00645	848.738	0.03212		853.091	0.01464	848.738	0.03283		853.091	0.04473	848.738	0.00838		853.1	0.01637	853.1	0.00453
854.576	0.01502		854.576	0.14337		854.576	0.01151	850.224	0.03402		854.576	0.01134	850.224	0.03733		854.576	0.05255	850.224	0.0068		854.585	0.00955	854.585	0.01359
856.061	0.01368		856.061	0.13283		856.061	0.00892	851.709	0.04244		856.061	0.01034	851.709	0.02708		856.061	0.03471	851.709	0.00906		856.068	0.01532	856.068	0
857.546	0.01215		857.546	0.1343		857.546	0.00813	853.195	0.04549		857.546	0.01566	853.195	0.0248		857.546	0.04105	853.195	0.00627		857.553	0.0247	857.553	0.0138
859.031	0.01154		859.031	0.14828		859.031	0.01487	854.68	0.03564		859.031	0.01307	854.68	0.02701		859.031	0.03603	854.68	0.01417		859.038	0.01338	859.038	0.01256
860.516	0.0125		860.516	0.13409		860.516	0.0074	856.165	0.03928		860.516	0.00819	856.165	0.03403		860.516	0.03892	856.165	0.00598		860.523	0.01331	860.523	0.00597
862	0.01327		862	0.13764		862	0.00786	857.65	0.03276		862	0.00762	857.65	0.02837		862	0.02896	857.65	0.011		862.008	0.02718	862.008	0.02203
863.485	0.01192		863.485	0.13753		863.485	0.00429	859.132	0.02988		863.485	0.00589	859.132	0.02401		863.485	0.03974	859.132	0.00569		863.492	0.02531	863.492	0.00535
864.969	0.00994		864.969	0.13742		864.969	0.00823	860.617	0.04191		864.969	0.01782	860.617	0.02819		864.969	0.03966	860.617	0.00711		864.977	0.00275	864.977	0.02615
866.45	0.01089		866.45	0.13783		866.45	0.00856	862.101	0.03525		866.45	0.0102	862.101	0.02908		866.45	0.03366	862.101	0.00768		866.461	0.00133	866.461	0.01111
867.934	0.00991		867.934	0.13407		867.934	0.00721	863.586	0.02859		867.934	0.01135	863.586	0.0221		867.934	0.03061	863.586	0.00658		867.945	0.02194	867.945	0.0177
869.418	0.00719		869.418	0.14231		869.418	0.00628	865.07	0.04802		869.418	0.00761	865.07	0.03174		869.418	0.03398	865.07	0.00715		869.426	0.01422	869.426	0.00637
870.902	0.01026		870.902	0.13594		870.902	0.00785	866.554	0.0389		870.902	0.00833	866.554	0.02323		870.902	0.03933	866.554	0.00785		870.91	0.01415	870.91	0.00801
872.385	0.00698		872.385	0.14782		872.385	0.0104	868.038	0.03296		872.385	0.00732	868.038	0.03199		872.385	0.04072	868.038	0.00866		872.394	0.01228	872.394	0.01954
873.868	0.01134		873.868	0.12945		873.868	0.01141	869.522	0.04369		873.868	0.00645	869.522	0.02829		873.868	0.04113	869.522	0.00732		873.877	0.01086	873.877	0.000798303
875.352	0.00926		875.352	0.13768		875.352	0.00867	871.002	0.04268		875.352	0.00588	871.002	0.02612		875.352	0.02969	871.002	0.00777		875.361	0.00179	875.361	0.01068
876.832	0.00875		876.832	0.13808		876.832	0.01414	872.486	0.04123		876.832	0.01119	872.486	0.0223		876.832	0.03355	872.486	0.00799		876.844	0.01071	876.844	0.01109
878.315	0.00897		878.315	0.13692		878.315	0.01153	873.969	0.05689		878.315	0.01276	873.969	0.02363		878.315	0.03544	873.969	0.00868		878.324	0.02053	878.324	0.00943
879.798	0.00845		879.798	0.1321		879.798	0.01672	875.452	0.04109		879.798	0.01161	875.452	0.02998		879.798	0.0314	875.452	0.00601		879.807	0.01956	879.807	0.02199
881.28	0.00563		881.28	0.13824		881.28	0.0084	876.935	0.04631		881.28	0.01232	876.935	0.03054		881.28	0.03328	876.935	0.00371		881.29	0.02084	881.29	0.00757
882.763	0.00907		882.763	0.14647		882.763	0.0108	878.416	0.03776		882.763	0.00929	878.416	0.02705		882.763	0.03665	878.416	0.00668		882.773	0.01896	882.773	0.01766
884.242	0.0057		884.242	0.13591		884.242	0.01167	879.898	0.03935		884.242	0.00914	879.898	0.02422		884.242	0.0331	879.898	0.01014		884.255	0.01304	884.255	0.01642
885.724	0.00564		885.724	0.13422		885.724	0.01115	881.381	0.04819		885.724	0.0123	881.381	0.03834		885.724	0.03202	881.381	0.00843		885.735	0.02466	885.735	0.01415
887.206	0.01046		887.206	0.14453		887.206	0.00951	882.863	0.04761		887.206	0.01301	882.863	0.02107		887.206	0.03242	882.863	0.00912		887.217	0.01469	887.217	0.03226
888.688	0.00921		888.688	0.1371		888.688	0.01191	884.346	0.04181		888.688	0.01041	884.346	0.02895		888.688	0.03381	884.346	0.01474		888.699	0.02092	888.699	0.00507
890.167	0.00924		890.167	0.13958		890.167	0.0143	885.825	0.05225		890.167	0.01371	885.825	0.03202		890.167	0.0273	885.825	0.00667		890.181	0.02039	890.181	0.02504
891.649	0.00716		891.649	0.1452		891.649	0.01893	887.307	0.04499		891.649	0.01054	887.307	0.03422		891.649	0.02523	887.307	0.00652		891.66	0.02617	891.66	0.01495
893.13	0.00968		893.13	0.14246		893.13	0.00977	888.789	0.04992		893.13	0.01455	888.789	0.04155		893.13	0.02908	888.789	0.01022		893.142	0.02564	893.142	0.03327
894.612	0.00732		894.612	0.14494		894.612	0.00952	890.271	0.05267		894.612	0.01396	890.271	0.03664		894.612	0.02405	890.271	0.01247		894.623	0.03771	894.623	0.02029
896.09	0.00772		896.09	0.13907		896.09	0.01261	891.75	0.06151		896.09	0.01395	891.75	0.04025		896.09	0.03333	891.75	0.0092		896.104	0.0174	896.104	0.02028
897.571	0.00711		897.571	0.1358		897.571	0.01097	893.231	0.04324		897.571	0.01308	893.231	0.03381		897.571	0.03126	893.231	0.01266		897.583	0.00743	897.583	0.03654
899.052	0.00669		899.052	0.14141		899.052	0.01531	894.712	0.04468		899.052	0.01493	894.712	0.03895		899.052	0.03215	894.712	0.01167		899.064	0.01095	899.064	0.02912
900.53	0.00681		900.53	0.14336		900.53	0.01701	896.191	0.05888		900.53	0.01104	896.191	0.04257		900.53	0.03649	896.191	0.00648		900.545	0.01988	900.545	0.03591
902.01	0.00648		902.01	0.15366		902.01	0.0155	897.672	0.04539		902.01	0.01706	897.672	0.03601		902.01	0.03788	897.672	0.0145		902.023	0.02835	902.023	0.02643
903.491	0.00615		903.491	0.14257		903.491	0.01441	899.152	0.06017		903.491	0.01217	899.152	0.04214		903.491	0.03235	899.152	0.01591		903.503	0.02917	903.503	0.02209
904.968	0.00287		904.968	0.14504		904.968	0.01485	900.63	0.05538		904.968	0.0202	900.63	0.03273		904.968	0.03126	900.63	0.01228		904.984	0.01695	904.984	0.0398
906.448	0.00907		906.448	0.13917		906.448	0.0171	902.111	0.06291		906.448	0.01199	902.111	0.02759		906.448	0.01783	902.111	0.00961		906.461	0.02677	906.461	0.03217
907.928	0.00432		907.928	0.15364		907.928	0.01114	903.591	0.05986		907.928	0.0104	903.591	0.03985		907.928	0.02267	903.591	0.00995		907.941	0.0267	907.941	0.01857
909.405	0.00858		909.405	0.14619		909.405	0.01172	905.069	0.06217		909.405	0.01656	905.069	0.03011		909.405	0.02602	905.069	0.011		909.421	0.02617	909.421	0.02165
910.885	0.00521		910.885	0.14397		910.885	0.01313	906.549	0.05027		910.885	0.01195	906.549	0.0474		910.885	0.02789	906.549	0.01193		910.899	0.00856	910.899	0.01814
912.365	0.00727		912.365	0.15061		912.365	0.01301	908.029	0.05997		912.365	0.01711	908.029	0.03252		912.365	0.02335	908.029	0.01502		912.378	0.02647	912.378	0.03275
913.841	0.00537		913.841	0.14994		913.841	0.01164	909.506	0.05373		913.841	0.02111	909.506	0.03219		913.841	0.02423	909.506	0.00515		913.858	0.03449	913.858	0.01565
915.32	0.0054		915.32	0.14198		915.32	0.01235	910.986	0.05155		915.32	0.01592	910.986	0.0346		915.32	0.01968	910.986	0.00969		915.335	0.03037	915.335	0.01935
916.797	0.00737		916.797	0.14549		916.797	0.0082	912.465	0.06052		916.797	0.01246	912.465	0.02596		916.797	0.01415	912.465	0.01026		916.814	0.0258	916.814	0.01439
918.276	0.00409		918.276	0.13595		918.276	0.00474	913.942	0.06225		918.276	0.01359	913.942	0.03897		918.276	0.01898	913.942	0.00975		918.29	0.01403	918.29	0.0115
919.755	0.00707		919.755	0.14833		919.755	0.01074	915.421	0.05064		919.755	0.01343	915.421	0.03678		919.755	0.0248	915.421	0.00648		919.769	0.0198	919.769	0.02549
921.23	0.00572		921.23	0.14975		921.23	0.01354	916.9	0.05599		921.23	0.01327	916.9	0.03066		921.23	0.02321	916.9	0.01029		921.248	0.00938	921.248	0.02342
922.709	0.00539		922.709	0.14386		922.709	0.01035	918.376	0.05642		922.709	0.01871	918.376	0.03459		922.709	0.01965	918.376	0.00715		922.724	0.0138	922.724	0.02856
924.185	0.00312		924.185	0.1458		924.185	0.01371	919.855	0.05525		924.185	0.01524	919.855	0.03929		924.185	0.02152	919.855	0.0124		924.203	0.01553	924.203	0.02196
925.663	0.00481		925.663	0.14722		925.663	0.01011	921.331	0.03987		925.663	0.01436	921.331	0.03492		925.663	0.02832	921.331	0.00349		925.678	0.0141	925.678	0.02483
927.138	0.00447		927.138	0.1429		927.138	0.01151	922.81	0.05246		927.138	0.01233	922.81	0.0231		927.138	0.0218	922.81	0.01258		927.156	0.02122	927.156	0.01947
928.616	0.00506		928.616	0.14536		928.616	0.01362	924.285	0.05115		928.616	0.02337	924.285	0.03163		928.616	0.01527	924.285	0.00535		928.632	0.02789	928.632	0.01678
930.094	0.00426		930.094	0.14416		930.094	0.01112	925.763	0.03925		930.094	0.01373	925.763	0.02823		930.094	0.02405	925.763	0.00892		930.11	0.02737	930.11	0.02398
931.569	0.00522		931.569	0.1461		931.569	0.00961	927.239	0.0517		931.569	0.01126	927.239	0.03501		931.569	0.02344	927.239	0.01226		931.588	0.03044	931.588	0.02314
933.046	0.00479		933.046	0.1496		933.046	0.0131	928.717	0.05444		933.046	0.018	928.717	0.02122		933.046	0.01889	928.717	0.01091		933.063	0.02767	933.063	0.02334
934.521	0.0027		934.521	0.1458		934.521	0.00991	930.194	0.04515		934.521	0.01826	930.194	0.02876		934.521	0.01829	930.194	0.00968		934.54	0.0141	934.54	0.02868
935.998	0.00798		935.998	0.15086		935.998	0.00978	931.669	0.05745		935.998	0.01881	931.669	0.03445		935.998	0.0162	931.669	0.00689		936.015	0.01717	936.015	0.01755
937.472	0.00489		937.472	0.14288		937.472	0.01091	933.147	0.04628		937.472	0.01132	933.147	0.03477		937.472	0.0156	933.147	0.0149		937.492	0.02654	937.492	0.02001
938.949	0.00326		938.949	0.14169		938.949	0.01537	934.621	0.02771		938.949	0.01446	934.621	0.03137		938.949	0.01796	934.621	0.01979		938.966	0.02556	938.966	0.01505
940.423	0.00468		940.423	0.14936		940.423	0.01051	936.098	0.04581		940.423	0.01803	936.098	0.02655		940.423	0.01883	936.098	0.01076		940.443	0.02818	940.443	0.02307
941.9	0.00471		941.9	0.15442		941.9	0.0076	937.573	0.04898		941.9	0.01657	937.573	0.03683		941.9	0.02464	937.573	0.01313		941.917	0.02721	941.917	0.01173
943.374	0.00566		943.374	0.13914		943.374	0.00719	939.05	0.0452		943.374	0.0164	939.05	0.02643		943.374	0.01466	939.05	0.0119		943.394	0.02983	943.394	0.01893
944.85	0.00505		944.85	0.14785		944.85	0.00581	940.524	0.0446		944.85	0.01854	940.524	0.03495		944.85	0.01751	940.524	0.01079		944.868	0.02571	944.868	0.01665
946.323	0.00186		946.323	0.14613		946.323	0.01236	942	0.04487		946.323	0.01463	942	0.03593		946.323	0.02579	942	0.01485		946.341	0.01574	946.341	0.01458
947.797	0.00622		947.797	0.15276		947.797	0.01154	943.474	0.03906		947.797	0.01935	943.474	0.03286		947.797	0.0163	943.474	0.01062		947.817	0.02645	947.817	0.00818
949.272	0.00459		949.272	0.14999		949.272	0.01113	944.948	0.03948		949.272	0.0189	944.948	0.03427		949.272	0.0152	944.948	0.01347		949.291	0.01963	949.291	0.02712
950.745	0.00463		950.745	0.14253		950.745	0.01155	946.424	0.04265		950.745	0.0137	946.424	0.03875		950.745	0.02249	946.424	0.01368		950.767	0.03125	950.767	0.00775
952.221	0.00254		952.221	0.15593		952.221	0.0117	947.897	0.03669		952.221	0.02445	947.897	0.02715		952.221	0.01398	947.897	0.01017		952.24	0.02173	952.24	0.01103
953.694	0		953.694	0.1516		953.694	0.01171	949.373	0.02971		953.694	0.01552	949.373	0.02911		953.694	0.0188	949.373	0.01146		953.715	0.02255	953.715	0.02255
955.169	0.00288		955.169	0.14518		955.169	0.00712	950.846	0.04738		955.169	0.01823	950.846	0.0186		955.169	0.02017	950.846	0.01095		955.188	0.03821	955.188	0.02995
956.641	0.00328		956.641	0.14763		956.641	0.00866	952.321	0.02968		956.641	0.01878	952.321	0.02165		956.641	0.0319	952.321	0.01284		956.661	0.01565	956.661	0.0114
958.114	0.000740856		958.114	0.14852		958.114	0.01159	953.794	0.02879		958.114	0.01616	953.794	0.02952		958.114	0.01945	953.794	0.01065		958.136	0.02637	958.136	0.02045
959.589	0.00142		959.589	0.14523		959.589	0.00853	955.267	0.02196		959.589	0.0147	955.267	0.0306		959.589	0.01933	955.267	0.01098		959.608	0.02764	959.608	0.01426
961.061	0.00173		961.061	0.14507		961.061	0.00701	956.742	0.02528		961.061	0.01166	956.742	0.02195		961.061	0.01231	956.742	0.01143		961.083	0.03161	961.083	0.01939
962.532	0.00139		962.532	0.14334		962.532	0.00493	958.214	0.01902		962.532	0.01451	958.214	0.0273		962.532	0.01565	958.214	0.01128		962.555	0.02568	962.555	0.01505
964.007	0.00225		964.007	0.14422		964.007	0.00368	959.689	0.02002		964.007	0.01304	959.689	0.02849		964.007	0.01109	959.689	0.01233		964.027	0.03775	964.027	0.0171
965.478	0.00155		965.478	0.1451		965.478	0.00536	961.161	0.01391		965.478	0.01977	961.161	0.0287		965.478	0.01443	961.161	0.00906		965.501	0.02688	965.501	0.02347
966.953	0.00149		966.953	0.14442		966.953	0.00299	962.633	0.01766		966.953	0.01644	962.633	0.02268		966.953	0.01431	962.633	0.00867		966.973	0.0358	966.973	0.00986
968.424	0.00253		968.424	0.14374		968.424	0.00439	964.107	0.02779		968.424	0.01656	964.107	0.0242		968.424	0.01617	964.107	0.00708		968.444	0.00784	968.444	0.0187
969.895	0.00633		969.895	0.14983		969.895	0.00746	965.579	0.03096		969.895	0.01725	965.579	0.02386		969.895	0.00421	965.579	0.01005		969.918	0.03384	969.918	0.01066
971.366	0.00223		971.366	0.13715		971.366	0.00886	967.05	0.01906		971.366	0.01607	967.05	0.03292		971.366	0.01495	967.05	0.00942		971.39	0.04006	971.39	0.009
972.839	0.00143		972.839	0.14168		972.839	0.00886	968.524	0.0244		972.839	0.01777	968.524	0.02296		972.839	0.01039	968.524	0.00951		972.861	0.04223	972.861	0.02154
974.31	0.000634094		974.31	0.14047		974.31	0.00524	969.995	0.01076		974.31	0.01616	969.995	0.02831		974.31	0.00929	969.995	0.0114		974.334	0.03271	974.334	0.0135
975.781	0.00232		975.781	0.14918		975.781	0.0026	971.466	0.02625		975.781	0.01886	971.466	0.01856		975.781	0.0067	971.466	0.00741		975.805	0.03398	975.805	0.01266
977.254	0.00401		977.254	0.15267		977.254	0.00873	972.94	0.02536		977.254	0.01798	972.94	0.02402		977.254	0.00461	972.94	0.01086		977.276	0.04065	977.276	0.02294
978.724	0.00091402		978.724	0.13685		978.724	0.00637	974.41	0.00925		978.724	0.02298	974.41	0.02816		978.724	0.01634	974.41	0.00867		978.749	0.02933	978.749	0.02334
980.194	0.00187		980.194	0.14086		980.194	0.000666885	975.881	0.01807		980.194	0.01763	975.881	0.02334		980.194	0.00981	975.881	0.00864		980.219	0.02206	980.219	0.02065
981.667	0.000793914		981.667	0.14696		981.667	0.00916	977.351	0.02719		981.667	0.01919	977.351	0.02935		981.667	0.0166	977.351	0.00837		981.689	0.03457	981.689	0.02084
983.136	0.00294		983.136	0.14731		983.136	0.00151	978.824	0.01398		983.136	0.01873	978.824	0.02332		983.136	0.0071	978.824	0.00486		983.159	0.03539	983.159	0.02927
984.606	0.00187		984.606	0.14924		984.606	0.00806	980.294	0.01512		984.606	0.02028	980.294	0.02779		984.606	0.00995	980.294	0.01011		984.632	0.04071	984.632	0.02452
986.076	0.00485		986.076	0.15064		986.076	0.00778	981.764	0.02496		986.076	0.01925	981.764	0.02384		986.076	0.00983	981.764	0.0132		986.101	0.02984	986.101	0.02842
987.548	0.00147		987.548	0.15308		987.548	0.00695	983.234	0.01624		987.548	0.01994	983.234	0.02875		987.548	0.00724	983.234	0.00933		987.571	0.04326	987.571	0.02017
989.017	0.00344		989.017	0.14561		989.017	0.000548564	984.706	0.04188		989.017	0.01603	984.706	0.03224		989.017	0.017	984.706	0.01086		989.04	0.03868	989.04	0.0253
990.486	0.00586		990.486	0.14753		990.486	0.0025	986.176	0.02693		990.486	0.01988	986.176	0.02938		990.486	0.00108	986.176	0.01107		990.512	0.04895	990.512	0.01952
991.955	0.00194		991.955	0.14893		991.955	0.00167	987.645	0.01981		991.955	0.02114	987.645	0.02937		991.955	0.0059	987.645	0.01344		991.981	0.04212	991.981	0.02445
993.424	0.0073		993.424	0.15085		993.424	0.00835	989.114	0.01051		993.424	0.02126	989.114	0.03395		993.424	0.00134	989.114	0.01005		993.45	0.05329	993.45	0.02608
994.895	0.00439		994.895	0.15016		994.895	0.00696	990.586	0.02542		994.895	0.02152	990.586	0.03372		994.895	0.00715	990.586	0.01326		994.919	0.04197	994.919	0.03121
996.364	0.00332		996.364	0.14635		996.364	0.01128	992.055	0.02512		996.364	0.02206	992.055	0.02573		996.364	0.01591	992.055	0.01034		996.388	0.04459	996.388	0.02996
997.832	0.00335		997.832	0.14722		997.832	0.00516	993.524	0.01901		997.832	0.02074	993.524	0.02615		997.832	0	993.524	0.01079		997.859	0.03866	997.859	0.02583
999.3	0.00182		999.3	0.14445		999.3	0.00544	994.992	0.00537		999.3	0.02172	994.992	0.03041		999.3	0.00926	994.992	0.01677		999.328	0.05298	999.328	0.0252
996.461			996.461			996.461		996.461	0.02086		996.461		996.461	0.03138		996.461		996.461	0.00917
997.932			997.932			997.932		997.932	0.0046		997.932		997.932	0.02283		997.932		997.932	0.00746
999.4			999.4			999.4		999.4	0.01778		999.4		999.4	0.02654		999.4		999.4	0.01463

## Sheet: Figure 3d
m-ZrO2			t-ZrO2			5In2O3/t-ZrO2,WI					5In2O3-t-ZrO2,CP					5In2O3-ZrO2,FSP					075Pd-5In2O3-ZrO2,FSP
						Fresh		50 h			Fresh		50 h			Fresh		50 h			Fresh		50 h
BE / eV	Normalized intensity / arb. units		BE / eV	Normalized intensity / arb. units		BE / eV	Normalized intensity / arb. units	BE / eV	Normalized intensity / arb. units		BE / eV	Normalized intensity / arb. units	BE / eV	Normalized intensity / arb. units		BE / eV	Normalized intensity / arb. units	BE / eV	Normalized intensity / arb. units		BE / eV	Normalized intensity / arb. units	BE / eV	Normalized intensity / arb. units
195.25	0.13746		195.11	0.13776		194.9	0.1438	194.84	0.14762		196.29	0.17597	195.99	0.21535		195.04	0.15532	195.05	0.16196		194.84	0.17819	195.11	0.15753
195.2	0.13401		195.06	0.13822		194.85	0.14212	194.79	0.14655		196.24	0.17446	195.94	0.22074		194.99	0.1539	195	0.16069		194.79	0.17544	195.06	0.15869
195.15	0.1335		195.01	0.13661		194.8	0.13727	194.74	0.1435		196.19	0.17477	195.89	0.21227		194.94	0.1532	194.95	0.16145		194.74	0.17053	195.01	0.15909
195.1	0.13043		194.96	0.13426		194.75	0.13957	194.69	0.14436		196.14	0.17326	195.84	0.21201		194.89	0.14952	194.9	0.15787		194.69	0.16944	194.96	0.15726
195.05	0.13335		194.91	0.13166		194.7	0.13614	194.64	0.14155		196.09	0.16511	195.79	0.20175		194.84	0.15176	194.85	0.15907		194.64	0.16936	194.91	0.15615
195	0.12807		194.86	0.13058		194.65	0.13233	194.59	0.14162		196.04	0.17869	195.74	0.21561		194.79	0.14548	194.8	0.15697		194.59	0.16878	194.86	0.15298
194.95	0.12885		194.81	0.13199		194.6	0.13261	194.54	0.13821		195.99	0.17265	195.69	0.20637		194.74	0.1478	194.75	0.15955		194.54	0.16146	194.81	0.15304
194.9	0.1262		194.76	0.12822		194.55	0.13203	194.49	0.13701		195.94	0.16662	195.64	0.20739		194.69	0.14688	194.7	0.15603		194.49	0.16331	194.76	0.15217
194.85	0.12831		194.71	0.12614		194.5	0.13061	194.44	0.13155		195.89	0.1642	195.59	0.20791		194.64	0.14499	194.65	0.152		194.44	0.15627	194.71	0.14996
194.8	0.12544		194.66	0.1262		194.45	0.12834	194.39	0.12963		195.84	0.18503	195.54	0.20508		194.59	0.14205	194.6	0.15241		194.39	0.16075	194.66	0.14895
194.75	0.12549		194.61	0.12566		194.4	0.12836	194.34	0.12955		195.79	0.16873	195.49	0.19918		194.54	0.14349	194.55	0.14848		194.34	0.16104	194.61	0.14817
194.7	0.12476		194.56	0.12323		194.35	0.12353	194.29	0.12685		195.74	0.17084	195.44	0.20098		194.49	0.14218	194.5	0.14864		194.29	0.15558	194.56	0.14971
194.65	0.12049		194.51	0.12004		194.3	0.12328	194.24	0.12613		195.69	0.17718	195.39	0.20791		194.44	0.13702	194.45	0.14634		194.24	0.15064	194.51	0.14508
194.6	0.12413		194.46	0.11959		194.25	0.12259	194.19	0.11956		195.64	0.16239	195.34	0.19636		194.39	0.13612	194.4	0.14463		194.19	0.15138	194.46	0.14566
194.55	0.1201		194.41	0.11852		194.2	0.11727	194.14	0.1208		195.59	0.15877	195.29	0.21124		194.34	0.13124	194.35	0.14288		194.14	0.15241	194.41	0.14284
194.5	0.11567		194.36	0.12042		194.15	0.11596	194.09	0.11763		195.54	0.15816	195.24	0.18866		194.29	0.13485	194.3	0.14235		194.09	0.14623	194.36	0.14116
194.45	0.1171		194.31	0.11287		194.1	0.1153	194.04	0.11796		195.49	0.17386	195.19	0.19482		194.24	0.13219	194.25	0.13649		194.04	0.14462	194.31	0.138
194.4	0.1157		194.26	0.11304		194.05	0.11356	193.99	0.11268		195.44	0.15364	195.14	0.20021		194.19	0.1314	194.2	0.13725		193.99	0.13891	194.26	0.13859
194.35	0.11577		194.21	0.1103		194	0.11166	193.94	0.11349		195.39	0.14519	195.09	0.20046		194.14	0.12568	194.15	0.13822		193.94	0.13765	194.21	0.13651
194.3	0.11181		194.16	0.10901		193.95	0.108	193.89	0.11292		195.34	0.17899	195.04	0.18789		194.09	0.12556	194.1	0.13353		193.89	0.13702	194.16	0.13463
194.25	0.11187		194.11	0.10866		193.9	0.10935	193.84	0.111		195.29	0.15575	194.99	0.1961		194.04	0.12473	194.05	0.13343		193.84	0.13563	194.11	0.13284
194.2	0.10977		194.06	0.1024		193.85	0.10532	193.79	0.10721		195.24	0.14639	194.94	0.19482		193.99	0.11931	194	0.12909		193.79	0.13093	194.06	0.13286
194.15	0.10686		194.01	0.10706		193.8	0.10317	193.74	0.10815		195.19	0.16088	194.89	0.19225		193.94	0.11973	193.95	0.12952		193.74	0.13177	194.01	0.13146
194.1	0.10201		193.96	0.10252		193.75	0.10029	193.69	0.10296		195.14	0.16571	194.84	0.18198		193.89	0.11397	193.9	0.12581		193.69	0.13095	193.96	0.12683
194.05	0.10381		193.91	0.10175		193.7	0.09986	193.64	0.10022		195.09	0.16692	194.79	0.18712		193.84	0.11234	193.85	0.12179		193.64	0.12105	193.91	0.12208
194	0.09949		193.86	0.09989		193.65	0.10033	193.59	0.10129		195.04	0.14247	194.74	0.17685		193.79	0.11229	193.8	0.1241		193.59	0.12321	193.86	0.12589
193.95	0.09914		193.81	0.09796		193.6	0.09634	193.54	0.10156		194.99	0.15213	194.69	0.17197		193.74	0.10958	193.75	0.11896		193.54	0.12725	193.81	0.11938
193.9	0.09867		193.76	0.09411		193.55	0.09544	193.49	0.09833		194.94	0.16571	194.64	0.17017		193.69	0.10602	193.7	0.11932		193.49	0.12304	193.76	0.12024
193.85	0.09378		193.71	0.09616		193.5	0.09469	193.44	0.0976		194.89	0.13945	194.59	0.1771		193.64	0.10658	193.65	0.1173		193.44	0.11862	193.71	0.11637
193.8	0.09257		193.66	0.09293		193.45	0.09197	193.39	0.09693		194.84	0.14579	194.54	0.16324		193.59	0.10597	193.6	0.11631		193.39	0.11647	193.66	0.11418
193.75	0.093		193.61	0.09095		193.4	0.09343	193.34	0.09291		194.79	0.1307	194.49	0.16607		193.54	0.10466	193.55	0.1113		193.34	0.11379	193.61	0.11635
193.7	0.08966		193.56	0.0922		193.35	0.08998	193.29	0.09207		194.74	0.14368	194.44	0.15631		193.49	0.0987	193.5	0.11111		193.29	0.1117	193.56	0.11416
193.65	0.08947		193.51	0.08821		193.3	0.08783	193.24	0.09215		194.69	0.1473	194.39	0.16068		193.44	0.09846	193.45	0.10873		193.24	0.11035	193.51	0.10826
193.6	0.08616		193.46	0.087		193.25	0.0897	193.19	0.09299		194.64	0.12979	194.34	0.15862		193.39	0.09678	193.4	0.10858		193.19	0.10981	193.46	0.10599
193.55	0.08493		193.41	0.08786		193.2	0.08655	193.14	0.08869		194.59	0.147	194.29	0.16992		193.34	0.09362	193.35	0.10491		193.14	0.10621	193.41	0.10461
193.5	0.08372		193.36	0.08595		193.15	0.08662	193.09	0.08947		194.54	0.13462	194.24	0.15554		193.29	0.09317	193.3	0.10313		193.09	0.10537	193.36	0.10499
193.45	0.08362		193.31	0.0846		193.1	0.08736	193.04	0.08813		194.49	0.12315	194.19	0.15144		193.24	0.09396	193.25	0.10126		193.04	0.10428	193.31	0.10396
193.4	0.08157		193.26	0.08105		193.05	0.08328	192.99	0.08674		194.44	0.13462	194.14	0.15811		193.19	0.09187	193.2	0.10282		192.99	0.10235	193.26	0.09999
193.35	0.08018		193.21	0.08335		193	0.08024	192.94	0.08706		194.39	0.12315	194.09	0.14682		193.14	0.08857	193.15	0.09986		192.94	0.10221	193.21	0.09937
193.3	0.07648		193.16	0.08063		192.95	0.08239	192.89	0.08558		194.34	0.12557	194.04	0.14425		193.09	0.08985	193.1	0.09595		192.89	0.0971	193.16	0.09823
193.25	0.07812		193.11	0.07939		192.9	0.08208	192.84	0.08583		194.29	0.14005	193.99	0.15118		193.04	0.08701	193.05	0.09679		192.84	0.09973	193.11	0.09617
193.2	0.07685		193.06	0.07701		192.85	0.08009	192.79	0.08446		194.24	0.12104	193.94	0.13552		192.99	0.08694	193	0.09555		192.79	0.09798	193.06	0.09826
193.15	0.07651		193.01	0.08037		192.8	0.07855	192.74	0.08358		194.19	0.1144	193.89	0.14759		192.94	0.08424	192.95	0.0957		192.74	0.09734	193.01	0.09287
193.1	0.07187		192.96	0.07682		192.75	0.0773	192.69	0.08299		194.14	0.13221	193.84	0.13783		192.89	0.08479	192.9	0.09456		192.69	0.09418	192.96	0.09284
193.05	0.0719		192.91	0.07804		192.7	0.07641	192.64	0.08112		194.09	0.10836	193.79	0.14707		192.84	0.08407	192.85	0.09153		192.64	0.09624	192.91	0.09199
193	0.07326		192.86	0.07406		192.65	0.07671	192.59	0.07961		194.04	0.11259	193.74	0.12243		192.79	0.08213	192.8	0.0895		192.59	0.09648	192.86	0.09031
192.95	0.07147		192.81	0.07444		192.6	0.07498	192.54	0.07808		193.99	0.11772	193.69	0.13912		192.74	0.0828	192.75	0.08931		192.54	0.08992	192.81	0.08826
192.9	0.06972		192.76	0.07379		192.55	0.07666	192.49	0.08013		193.94	0.11561	193.64	0.12577		192.69	0.08117	192.7	0.08497		192.49	0.09159	192.76	0.08888
192.85	0.06952		192.71	0.07271		192.5	0.07827	192.44	0.07742		193.89	0.11108	193.59	0.12911		192.64	0.07677	192.65	0.08783		192.44	0.09199	192.71	0.08776
192.8	0.06752		192.66	0.07346		192.45	0.07473	192.39	0.07743		193.84	0.10263	193.54	0.13167		192.59	0.07881	192.6	0.0869		192.39	0.08972	192.66	0.0835
192.75	0.06787		192.61	0.07153		192.4	0.07307	192.34	0.07786		193.79	0.10383	193.49	0.12731		192.54	0.07724	192.55	0.08448		192.34	0.08823	192.61	0.08292
192.7	0.06606		192.56	0.0698		192.35	0.07191	192.29	0.07674		193.74	0.1144	193.44	0.12808		192.49	0.07598	192.5	0.08557		192.29	0.08389	192.56	0.08374
192.65	0.06662		192.51	0.0704		192.3	0.07253	192.24	0.07513		193.69	0.115	193.39	0.12577		192.44	0.07485	192.45	0.08458		192.24	0.08805	192.51	0.08379
192.6	0.06584		192.46	0.07018		192.25	0.07492	192.19	0.07404		193.64	0.09387	193.34	0.12397		192.39	0.07626	192.4	0.08402		192.19	0.08801	192.46	0.08311
192.55	0.06352		192.41	0.06885		192.2	0.07215	192.14	0.07634		193.59	0.09599	193.29	0.12911		192.34	0.07518	192.35	0.08117		192.14	0.08656	192.41	0.07779
192.5	0.06611		192.36	0.07003		192.15	0.0703	192.09	0.0735		193.54	0.11319	193.24	0.11063		192.29	0.07412	192.3	0.08271		192.09	0.08373	192.36	0.0783
192.45	0.0616		192.31	0.07183		192.1	0.07227	192.04	0.07441		193.49	0.11078	193.19	0.1155		192.24	0.07384	192.25	0.07831		192.04	0.08403	192.31	0.07903
192.4	0.06583		192.26	0.06885		192.05	0.06969	191.99	0.07398		193.44	0.08663	193.14	0.12089		192.19	0.07055	192.2	0.08207		191.99	0.08529	192.26	0.0782
192.35	0.06356		192.21	0.07098		192	0.0721	191.94	0.07391		193.39	0.0987	193.09	0.1232		192.14	0.07357	192.15	0.07738		191.94	0.08451	192.21	0.07831
192.3	0.06346		192.16	0.06873		191.95	0.07068	191.89	0.07305		193.34	0.10715	193.04	0.11448		192.09	0.07375	192.1	0.07889		191.89	0.08222	192.16	0.07462
192.25	0.06394		192.11	0.06721		191.9	0.06889	191.84	0.07331		193.29	0.08572	192.99	0.11833		192.04	0.07214	192.05	0.07741		191.84	0.08262	192.11	0.07533
192.2	0.06217		192.06	0.06758		191.85	0.06948	191.79	0.07219		193.24	0.09719	192.94	0.11268		191.99	0.07074	192	0.07585		191.79	0.08248	192.06	0.07622
192.15	0.06158		192.01	0.06923		191.8	0.06744	191.74	0.07188		193.19	0.0978	192.89	0.12808		191.94	0.07038	191.95	0.07711		191.74	0.08063	192.01	0.07543
192.1	0.06017		191.96	0.06794		191.75	0.06947	191.69	0.07151		193.14	0.09267	192.84	0.09908		191.89	0.07046	191.9	0.07743		191.69	0.08037	191.96	0.07452
192.05	0.06148		191.91	0.06494		191.7	0.06633	191.64	0.07176		193.09	0.09025	192.79	0.09985		191.84	0.06841	191.85	0.0734		191.64	0.07964	191.91	0.07317
192	0.05904		191.86	0.06418		191.65	0.06662	191.59	0.07131		193.04	0.10021	192.74	0.10652		191.79	0.07093	191.8	0.07136		191.59	0.07878	191.86	0.07352
191.95	0.06071		191.81	0.06622		191.6	0.06603	191.54	0.07236		192.99	0.08874	192.69	0.11473		191.74	0.06925	191.75	0.0761		191.54	0.08011	191.81	0.07262
191.9	0.05919		191.76	0.0683		191.55	0.0668	191.49	0.06994		192.94	0.07908	192.64	0.10498		191.69	0.06727	191.7	0.07272		191.49	0.07914	191.76	0.07581
191.85	0.06112		191.71	0.06476		191.5	0.06565	191.44	0.06867		192.89	0.07727	192.59	0.096		191.64	0.0686	191.65	0.07338		191.44	0.08051	191.71	0.07333
191.8	0.06114		191.66	0.06567		191.45	0.06553	191.39	0.06826		192.84	0.07697	192.54	0.11371		191.59	0.06519	191.6	0.07163		191.39	0.0751	191.66	0.07628
191.75	0.05826		191.61	0.06509		191.4	0.06437	191.34	0.07077		192.79	0.09267	192.49	0.09754		191.54	0.067	191.55	0.07542		191.34	0.07717	191.61	0.07282
191.7	0.05946		191.56	0.06264		191.35	0.06427	191.29	0.06377		192.74	0.0818	192.44	0.10267		191.49	0.06615	191.5	0.07395		191.29	0.07468	191.56	0.07114
191.65	0.06195		191.51	0.0636		191.3	0.06636	191.24	0.06954		192.69	0.08723	192.39	0.10267		191.44	0.06806	191.45	0.07299		191.24	0.07677	191.51	0.07038
191.6	0.05742		191.46	0.0615		191.25	0.06496	191.19	0.06743		192.64	0.08512	192.34	0.10164		191.39	0.06354	191.4	0.0724		191.19	0.07548	191.46	0.07205
191.55	0.05677		191.41	0.06344		191.2	0.06181	191.14	0.06855		192.59	0.08542	192.29	0.10703		191.34	0.06679	191.35	0.07202		191.14	0.07472	191.41	0.06887
191.5	0.0567		191.36	0.06153		191.15	0.06224	191.09	0.06556		192.54	0.07969	192.24	0.10318		191.29	0.06442	191.3	0.06864		191.09	0.07516	191.36	0.07078
191.45	0.05858		191.31	0.06326		191.1	0.0613	191.04	0.06574		192.49	0.07757	192.19	0.09651		191.24	0.0673	191.25	0.0714		191.04	0.07709	191.31	0.06698
191.4	0.05676		191.26	0.06205		191.05	0.06671	190.99	0.06794		192.44	0.0827	192.14	0.08727		191.19	0.0658	191.2	0.07133		190.99	0.07276	191.26	0.06908
191.35	0.05792		191.21	0.05887		191	0.06278	190.94	0.0651		192.39	0.07938	192.09	0.09728		191.14	0.06612	191.15	0.06953		190.94	0.0751	191.21	0.06794
191.3	0.05734		191.16	0.05964		190.95	0.05973	190.89	0.06371		192.34	0.08301	192.04	0.10036		191.09	0.06405	191.1	0.06757		190.89	0.07325	191.16	0.06892
191.25	0.05653		191.11	0.0604		190.9	0.06503	190.84	0.06358		192.29	0.07999	191.99	0.09754		191.04	0.06462	191.05	0.06898		190.84	0.07532	191.11	0.06671
191.2	0.05615		191.06	0.05958		190.85	0.06534	190.79	0.06564		192.24	0.08421	191.94	0.0924		190.99	0.06531	191	0.06761		190.79	0.07606	191.06	0.0687
191.15	0.05802		191.01	0.0583		190.8	0.0617	190.74	0.06277		192.19	0.06731	191.89	0.09446		190.94	0.06219	190.95	0.06857		190.74	0.06939	191.01	0.0666
191.1	0.05589		190.96	0.06084		190.75	0.05947	190.69	0.0605		192.14	0.07576	191.84	0.10318		190.89	0.06286	190.9	0.06897		190.69	0.06983	190.96	0.06757
191.05	0.0561		190.91	0.05921		190.7	0.06182	190.64	0.06333		192.09	0.07546	191.79	0.07829		190.84	0.06305	190.85	0.06701		190.64	0.07192	190.91	0.06657
191	0.05423		190.86	0.05729		190.65	0.06274	190.59	0.06007		192.04	0.07305	191.74	0.09754		190.79	0.06318	190.8	0.06757		190.59	0.07282	190.86	0.06829
190.95	0.05691		190.81	0.05823		190.6	0.06056	190.54	0.0626		191.99	0.06822	191.69	0.08701		190.74	0.06244	190.75	0.06764		190.54	0.07099	190.81	0.06816
190.9	0.05135		190.76	0.05633		190.55	0.05867	190.49	0.06186		191.94	0.07274	191.64	0.09215		190.69	0.05932	190.7	0.06616		190.49	0.07057	190.76	0.06327
190.85	0.05349		190.71	0.05688		190.5	0.05928	190.44	0.06263		191.89	0.07395	191.59	0.09394		190.64	0.06133	190.65	0.06637		190.44	0.06866	190.71	0.064
190.8	0.05463		190.66	0.05523		190.45	0.05891	190.39	0.05964		191.84	0.07063	191.54	0.08676		190.59	0.05918	190.6	0.0647		190.39	0.06916	190.66	0.06586
190.75	0.05491		190.61	0.05639		190.4	0.0577	190.34	0.06154		191.79	0.08089	191.49	0.09702		190.54	0.05814	190.55	0.06701		190.34	0.07071	190.61	0.06386
190.7	0.05226		190.56	0.05669		190.35	0.05799	190.29	0.05984		191.74	0.0649	191.44	0.08753		190.49	0.0587	190.5	0.06633		190.29	0.068	190.56	0.06454
190.65	0.05072		190.51	0.05421		190.3	0.05865	190.24	0.05982		191.69	0.07244	191.39	0.08907		190.44	0.05936	190.45	0.06176		190.24	0.0647	190.51	0.06419
190.6	0.05219		190.46	0.05493		190.25	0.05579	190.19	0.059		191.64	0.0827	191.34	0.08932		190.39	0.05792	190.4	0.0654		190.19	0.06838	190.46	0.06279
190.55	0.05194		190.41	0.05351		190.2	0.05538	190.14	0.05881		191.59	0.07184	191.29	0.08984		190.34	0.05721	190.35	0.0641		190.14	0.06699	190.41	0.06321
190.5	0.05029		190.36	0.05477		190.15	0.05489	190.09	0.05744		191.54	0.07003	191.24	0.08701		190.29	0.0573	190.3	0.0615		190.09	0.06812	190.36	0.06194
190.45	0.05135		190.31	0.05294		190.1	0.05491	190.04	0.05594		191.49	0.07546	191.19	0.09805		190.24	0.05945	190.25	0.063		190.04	0.06603	190.31	0.06203
190.4	0.04999		190.26	0.05369		190.05	0.05521	189.99	0.05928		191.44	0.07033	191.14	0.07931		190.19	0.05651	190.2	0.06417		189.99	0.06524	190.26	0.06308
190.35	0.04989		190.21	0.05082		190	0.05467	189.94	0.05491		191.39	0.06701	191.09	0.09266		190.14	0.0566	190.15	0.06035		189.94	0.06641	190.21	0.05916
190.3	0.04859		190.16	0.0536		189.95	0.05378	189.89	0.05676		191.34	0.07486	191.04	0.0847		190.09	0.05565	190.1	0.0632		189.89	0.06615	190.16	0.05987
190.25	0.05079		190.11	0.05385		189.9	0.05618	189.84	0.05524		191.29	0.07154	190.99	0.07829		190.04	0.05741	190.05	0.06037		189.84	0.06597	190.11	0.06083
190.2	0.04833		190.06	0.04914		189.85	0.05382	189.79	0.05516		191.24	0.07697	190.94	0.08881		189.99	0.05647	190	0.0623		189.79	0.06506	190.06	0.05994
190.15	0.04982		190.01	0.04989		189.8	0.05155	189.74	0.05294		191.19	0.06308	190.89	0.08419		189.94	0.05466	189.95	0.05977		189.74	0.06768	190.01	0.05992
190.1	0.04872		189.96	0.04975		189.75	0.05143	189.69	0.05552		191.14	0.05856	190.84	0.08624		189.89	0.05454	189.9	0.05853		189.69	0.06406	189.96	0.05686
190.05	0.0469		189.91	0.04816		189.7	0.05243	189.64	0.05344		191.09	0.06852	190.79	0.08445		189.84	0.052	189.85	0.05879		189.64	0.06309	189.91	0.05857
190	0.04848		189.86	0.04846		189.65	0.05216	189.59	0.05243		191.04	0.06973	190.74	0.08496		189.79	0.05607	189.8	0.05977		189.59	0.06538	189.86	0.05686
189.95	0.04693		189.81	0.04815		189.6	0.05122	189.54	0.05278		190.99	0.06339	190.69	0.08932		189.74	0.05323	189.75	0.05975		189.54	0.06301	189.81	0.05686
189.9	0.04597		189.76	0.04787		189.55	0.05015	189.49	0.05294		190.94	0.06097	190.64	0.07983		189.69	0.05237	189.7	0.05952		189.49	0.06458	189.76	0.05592
189.85	0.04604		189.71	0.04828		189.5	0.0524	189.44	0.05154		190.89	0.06308	190.59	0.077		189.64	0.05124	189.65	0.05617		189.44	0.06026	189.71	0.05484
189.8	0.04889		189.66	0.04649		189.45	0.05099	189.39	0.05261		190.84	0.06037	190.54	0.08496		189.59	0.05117	189.6	0.05768		189.39	0.0581	189.66	0.05443
189.75	0.04478		189.61	0.04635		189.4	0.04968	189.34	0.05382		190.79	0.06308	190.49	0.0729		189.54	0.05105	189.55	0.05797		189.34	0.06102	189.61	0.05354
189.7	0.0455		189.56	0.04804		189.35	0.04857	189.29	0.05147		190.74	0.07365	190.44	0.08188		189.49	0.05309	189.5	0.05549		189.29	0.06178	189.56	0.05554
189.65	0.04543		189.51	0.04901		189.3	0.0503	189.24	0.05354		190.69	0.07335	190.39	0.07598		189.44	0.05258	189.45	0.05527		189.24	0.06021	189.51	0.05591
189.6	0.04445		189.46	0.04696		189.25	0.05129	189.19	0.05218		190.64	0.06248	190.34	0.08034		189.39	0.04964	189.4	0.0562		189.19	0.05752	189.46	0.05483
189.55	0.04469		189.41	0.04683		189.2	0.04784	189.14	0.05073		190.59	0.06369	190.29	0.07084		189.34	0.05234	189.35	0.05336		189.14	0.0569	189.41	0.05546
189.5	0.0452		189.36	0.04708		189.15	0.04753	189.09	0.04995		190.54	0.05976	190.24	0.08445		189.29	0.04932	189.3	0.05343		189.09	0.05859	189.36	0.05402
189.45	0.04428		189.31	0.0454		189.1	0.05054	189.04	0.0497		190.49	0.05584	190.19	0.07392		189.24	0.05055	189.25	0.05391		189.04	0.06038	189.31	0.05532
189.4	0.04212		189.26	0.04558		189.05	0.04975	188.99	0.04927		190.44	0.06852	190.14	0.08368		189.19	0.04961	189.2	0.05384		188.99	0.05973	189.26	0.05429
189.35	0.04282		189.21	0.04374		189	0.04763	188.94	0.0483		190.39	0.07184	190.09	0.08137		189.14	0.05147	189.15	0.05392		188.94	0.05635	189.21	0.05016
189.3	0.04487		189.16	0.04586		188.95	0.04779	188.89	0.04755		190.34	0.05041	190.04	0.07059		189.09	0.04873	189.1	0.05078		188.89	0.05649	189.16	0.05248
189.25	0.04414		189.11	0.04417		188.9	0.04843	188.84	0.04808		190.29	0.05856	189.99	0.07392		189.04	0.04866	189.05	0.05081		188.84	0.05865	189.11	0.05369
189.2	0.0402		189.06	0.04372		188.85	0.04782	188.79	0.04911		190.24	0.06459	189.94	0.0711		188.99	0.04837	189	0.04886		188.79	0.05758	189.06	0.052
189.15	0.0421		189.01	0.0423		188.8	0.04883	188.74	0.04616		190.19	0.05161	189.89	0.0693		188.94	0.04822	188.95	0.05046		188.74	0.05493	189.01	0.05083
189.1	0.04141		188.96	0.04307		188.75	0.04564	188.69	0.04701		190.14	0.04739	189.84	0.06648		188.89	0.0486	188.9	0.05058		188.69	0.05724	188.96	0.05065
189.05	0.04217		188.91	0.04206		188.7	0.04819	188.64	0.04769		190.09	0.06097	189.79	0.08624		188.84	0.04728	188.85	0.04915		188.64	0.05663	188.91	0.05046
189	0.04059		188.86	0.04092		188.65	0.04611	188.59	0.04653		190.04	0.06339	189.74	0.06648		188.79	0.0472	188.8	0.0482		188.59	0.05366	188.86	0.05302
188.95	0.04176		188.81	0.04147		188.6	0.0476	188.54	0.04555		189.99	0.0661	189.69	0.07264		188.74	0.0484	188.75	0.0502		188.54	0.05563	188.81	0.04821
188.9	0.04176		188.76	0.04291		188.55	0.04427	188.49	0.04461		189.94	0.06731	189.64	0.07084		188.69	0.04578	188.7	0.04995		188.49	0.0548	188.76	0.0515
188.85	0.0392		188.71	0.04071		188.5	0.04559	188.44	0.0435		189.89	0.06218	189.59	0.07187		188.64	0.04598	188.65	0.04828		188.44	0.05245	188.71	0.05192
188.8	0.03994		188.66	0.0409		188.45	0.04526	188.39	0.04327		189.84	0.05735	189.54	0.08214		188.59	0.04754	188.6	0.04935		188.39	0.05098	188.66	0.04964
188.75	0.03813		188.61	0.03943		188.4	0.04595	188.34	0.04408		189.79	0.05373	189.49	0.05903		188.54	0.04482	188.55	0.05007		188.34	0.05084	188.61	0.04945
188.7	0.04096		188.56	0.04092		188.35	0.04126	188.29	0.04504		189.74	0.05463	189.44	0.07187		188.49	0.04665	188.5	0.04606		188.29	0.05324	188.56	0.04996
188.65	0.04		188.51	0.03937		188.3	0.04217	188.24	0.04268		189.69	0.05976	189.39	0.06802		188.44	0.04425	188.45	0.04672		188.24	0.0502	188.51	0.04858
188.6	0.03837		188.46	0.03918		188.25	0.04242	188.19	0.04183		189.64	0.03984	189.34	0.06802		188.39	0.04611	188.4	0.04796		188.19	0.05094	188.46	0.04662
188.55	0.03872		188.41	0.03712		188.2	0.04084	188.14	0.04449		189.59	0.05976	189.29	0.06622		188.34	0.04403	188.35	0.04813		188.14	0.04885	188.41	0.04729
188.5	0.03913		188.36	0.03657		188.15	0.04029	188.09	0.04205		189.54	0.04648	189.24	0.07444		188.29	0.04483	188.3	0.04704		188.09	0.04891	188.36	0.04743
188.45	0.03815		188.31	0.03756		188.1	0.0389	188.04	0.04144		189.49	0.06459	189.19	0.08085		188.24	0.04537	188.25	0.04487		188.04	0.04998	188.31	0.04729
188.4	0.03942		188.26	0.03686		188.05	0.04032	187.99	0.04276		189.44	0.05011	189.14	0.07675		188.19	0.04329	188.2	0.04488		187.99	0.05078	188.26	0.04699
188.35	0.03784		188.21	0.03629		188	0.03802	187.94	0.04155		189.39	0.05252	189.09	0.06802		188.14	0.04251	188.15	0.04398		187.94	0.05016	188.21	0.04551
188.3	0.03733		188.16	0.03686		187.95	0.04068	187.89	0.04074		189.34	0.05222	189.04	0.07957		188.09	0.04346	188.1	0.0441		187.89	0.04771	188.16	0.04428
188.25	0.0365		188.11	0.03407		187.9	0.03734	187.84	0.03805		189.29	0.05131	188.99	0.07367		188.04	0.0433	188.05	0.04425		187.84	0.04923	188.11	0.04759
188.2	0.03539		188.06	0.03507		187.85	0.03895	187.79	0.04182		189.24	0.04739	188.94	0.06391		187.99	0.04311	188	0.04307		187.79	0.04863	188.06	0.0428
188.15	0.03477		188.01	0.03468		187.8	0.03822	187.74	0.03866		189.19	0.05373	188.89	0.07495		187.94	0.03962	187.95	0.04293		187.74	0.04734	188.01	0.04235
188.1	0.03552		187.96	0.03553		187.75	0.03589	187.69	0.04059		189.14	0.04769	188.84	0.08573		187.89	0.04081	187.9	0.0395		187.69	0.04565	187.96	0.04453
188.05	0.03495		187.91	0.03332		187.7	0.03751	187.64	0.03972		189.09	0.04528	188.79	0.08111		187.84	0.03992	187.85	0.0403		187.64	0.04662	187.91	0.04424
188	0.03447		187.86	0.0318		187.65	0.03835	187.59	0.04155		189.04	0.04769	188.74	0.07007		187.79	0.03973	187.8	0.04103		187.59	0.04306	187.86	0.04235
187.95	0.03373		187.81	0.03394		187.6	0.0381	187.54	0.03687		188.99	0.05403	188.69	0.06571		187.74	0.03742	187.75	0.04165		187.54	0.04807	187.81	0.04386
187.9	0.03245		187.76	0.03225		187.55	0.03838	187.49	0.0392		188.94	0.05554	188.64	0.07033		187.69	0.03819	187.7	0.03946		187.49	0.04497	187.76	0.04017
187.85	0.03359		187.71	0.03143		187.5	0.03781	187.44	0.04167		188.89	0.05101	188.59	0.08676		187.64	0.03714	187.65	0.03999		187.44	0.04505	187.71	0.04112
187.8	0.03211		187.66	0.03237		187.45	0.03512	187.39	0.04228		188.84	0.04618	188.54	0.07983		187.59	0.03787	187.6	0.04123		187.39	0.04455	187.66	0.0424
187.75	0.03213		187.61	0.03336		187.4	0.03739	187.34	0.03968		188.79	0.05795	188.49	0.08573		187.54	0.03678	187.55	0.03786		187.34	0.04503	187.61	0.04024
187.7	0.0307		187.56	0.03124		187.35	0.03916	187.29	0.03815		188.74	0.04648	188.44	0.08239		187.49	0.03592	187.5	0.03866		187.29	0.0469	187.56	0.0399
187.65	0.03088		187.51	0.03211		187.3	0.0385	187.24	0.04392		188.69	0.04105	188.39	0.08111		187.44	0.03532	187.45	0.03805		187.24	0.04499	187.51	0.03915
187.6	0.03017		187.46	0.03283		187.25	0.03718	187.19	0.04403		188.64	0.04105	188.34	0.07752		187.39	0.03584	187.4	0.03992		187.19	0.04638	187.46	0.04074
187.55	0.02941		187.41	0.03091		187.2	0.03985	187.14	0.04299		188.59	0.04014	188.29	0.08368		187.34	0.03523	187.35	0.03877		187.14	0.0464	187.41	0.03847
187.5	0.03043		187.36	0.02963		187.15	0.04233	187.09	0.04413		188.54	0.04558	188.24	0.08753		187.29	0.03509	187.3	0.03936		187.09	0.04704	187.36	0.03864
187.45	0.02925		187.31	0.03103		187.1	0.0402	187.04	0.04565		188.49	0.05584	188.19	0.08727		187.24	0.03635	187.25	0.03938		187.04	0.04682	187.31	0.03901
187.4	0.02885		187.26	0.03232		187.05	0.04332	186.99	0.04736		188.44	0.04196	188.14	0.09369		187.19	0.03597	187.2	0.03956		186.99	0.04762	187.26	0.03836
187.35	0.02941		187.21	0.03194		187	0.04221	186.94	0.04932		188.39	0.05101	188.09	0.09061		187.14	0.03369	187.15	0.03647		186.94	0.0495	187.21	0.03842
187.3	0.03		187.16	0.03195		186.95	0.04072	186.89	0.05189		188.34	0.0498	188.04	0.09574		187.09	0.0352	187.1	0.03827		186.89	0.05032	187.16	0.03763
187.25	0.03011		187.11	0.03174		186.9	0.04304	186.84	0.05184		188.29	0.05222	187.99	0.10216		187.04	0.03558	187.05	0.03824		186.84	0.04988	187.11	0.0364
187.2	0.03024		187.06	0.03205		186.85	0.04803	186.79	0.05415		188.24	0.04437	187.94	0.1037		186.99	0.03793	187	0.03917		186.79	0.05287	187.06	0.03498
187.15	0.02905		187.01	0.03302		186.8	0.04956	186.74	0.05835		188.19	0.0498	187.89	0.10601		186.94	0.03583	186.95	0.04019		186.74	0.05346	187.01	0.03625
187.1	0.02965		186.96	0.03471		186.75	0.05181	186.69	0.06402		188.14	0.03803	187.84	0.11217		186.89	0.03632	186.9	0.03732		186.69	0.0572	186.96	0.03636
187.05	0.02844		186.91	0.03563		186.7	0.05096	186.64	0.06239		188.09	0.04347	187.79	0.1096		186.84	0.0373	186.85	0.04084		186.64	0.05688	186.91	0.03539
187	0.02922		186.86	0.0354		186.65	0.0568	186.59	0.0716		188.04	0.04588	187.74	0.11217		186.79	0.03718	186.8	0.03897		186.59	0.06172	186.86	0.03671
186.95	0.02799		186.81	0.03575		186.6	0.06065	186.54	0.07396		187.99	0.05373	187.69	0.12218		186.74	0.03707	186.75	0.03892		186.54	0.06213	186.81	0.03847
186.9	0.03084		186.76	0.03784		186.55	0.06614	186.49	0.07778		187.94	0.04739	187.64	0.11499		186.69	0.03849	186.7	0.04155		186.49	0.07106	186.76	0.03594
186.85	0.0289		186.71	0.03833		186.5	0.06737	186.44	0.08014		187.89	0.05101	187.59	0.1268		186.64	0.03986	186.65	0.04463		186.44	0.07192	186.71	0.03753
186.8	0.03013		186.66	0.04148		186.45	0.07278	186.39	0.08826		187.84	0.04075	187.54	0.13193		186.59	0.0446	186.6	0.0457		186.39	0.07614	186.66	0.03626
186.75	0.03072		186.61	0.04181		186.4	0.07692	186.34	0.09617		187.79	0.0489	187.49	0.13373		186.54	0.04503	186.55	0.04451		186.34	0.08391	186.61	0.03802
186.7	0.0333		186.56	0.04387		186.35	0.08482	186.29	0.10235		187.74	0.04799	187.44	0.13963		186.49	0.0463	186.5	0.0466		186.29	0.08737	186.56	0.0392
186.65	0.03132		186.51	0.0462		186.3	0.08934	186.24	0.10536		187.69	0.05071	187.39	0.13527		186.44	0.04837	186.45	0.04927		186.24	0.09388	186.51	0.03848
186.6	0.03238		186.46	0.04996		186.25	0.09497	186.19	0.12117		187.64	0.05433	187.34	0.14528		186.39	0.05154	186.4	0.05081		186.19	0.10072	186.46	0.04118
186.55	0.03433		186.41	0.05406		186.2	0.10383	186.14	0.12604		187.59	0.04437	187.29	0.15375		186.34	0.0537	186.35	0.05411		186.14	0.10963	186.41	0.04343
186.5	0.0354		186.36	0.05728		186.15	0.11185	186.09	0.13573		187.54	0.05463	187.24	0.15862		186.29	0.05791	186.3	0.06067		186.09	0.11329	186.36	0.0407
186.45	0.03472		186.31	0.0621		186.1	0.12013	186.04	0.14904		187.49	0.05101	187.19	0.16555		186.24	0.0581	186.25	0.06064		186.04	0.12479	186.31	0.04527
186.4	0.03615		186.26	0.06393		186.05	0.12831	185.99	0.1589		187.44	0.0492	187.14	0.16555		186.19	0.06647	186.2	0.06572		185.99	0.13761	186.26	0.04634
186.35	0.03667		186.21	0.07088		186	0.14113	185.94	0.17021		187.39	0.05856	187.09	0.16966		186.14	0.07062	186.15	0.06856		185.94	0.14561	186.21	0.04859
186.3	0.03983		186.16	0.07725		185.95	0.15077	185.89	0.18026		187.34	0.06399	187.04	0.18866		186.09	0.07509	186.1	0.07344		185.89	0.16274	186.16	0.04997
186.25	0.04004		186.11	0.08635		185.9	0.16373	185.84	0.20043		187.29	0.06158	186.99	0.1771		186.04	0.08067	186.05	0.07979		185.84	0.17155	186.11	0.04915
186.2	0.04391		186.06	0.09291		185.85	0.17645	185.79	0.21829		187.24	0.05041	186.94	0.1884		185.99	0.08481	186	0.0873		185.79	0.18974	186.06	0.05443
186.15	0.04652		186.01	0.10099		185.8	0.19178	185.74	0.23638		187.19	0.0649	186.89	0.19584		185.94	0.09346	185.95	0.09388		185.74	0.20613	186.01	0.0584
186.1	0.05004		185.96	0.1114		185.75	0.2075	185.69	0.25612		187.14	0.06339	186.84	0.21432		185.89	0.10364	185.9	0.10047		185.69	0.21996	185.96	0.06102
186.05	0.05403		185.91	0.12575		185.7	0.22508	185.64	0.27376		187.09	0.06761	186.79	0.21971		185.84	0.11392	185.85	0.10902		185.64	0.23877	185.91	0.068
186	0.05561		185.86	0.13776		185.65	0.23931	185.59	0.29511		187.04	0.06701	186.74	0.22716		185.79	0.12343	185.8	0.11823		185.59	0.25723	185.86	0.07065
185.95	0.06009		185.81	0.14868		185.6	0.25963	185.54	0.31275		186.99	0.07486	186.69	0.24025		185.74	0.13765	185.75	0.12819		185.54	0.27716	185.81	0.07614
185.9	0.06587		185.76	0.16428		185.55	0.28088	185.49	0.33162		186.94	0.0661	186.64	0.22972		185.69	0.14752	185.7	0.13672		185.49	0.28858	185.76	0.07916
185.85	0.07095		185.71	0.18563		185.5	0.30337	185.44	0.3611		186.89	0.07757	186.59	0.23614		185.64	0.16394	185.65	0.15052		185.44	0.32336	185.71	0.08695
185.8	0.08099		185.66	0.20061		185.45	0.3235	185.39	0.37916		186.84	0.08452	186.54	0.25334		185.59	0.18299	185.6	0.1633		185.39	0.34246	185.66	0.09653
185.75	0.08447		185.61	0.22098		185.4	0.34844	185.34	0.40755		186.79	0.09327	186.49	0.26078		185.54	0.20012	185.55	0.17989		185.34	0.36185	185.61	0.10458
185.7	0.09298		185.56	0.24175		185.35	0.3728	185.29	0.42559		186.74	0.09236	186.44	0.26566		185.49	0.22177	185.5	0.19242		185.29	0.3879	185.56	0.11335
185.65	0.10424		185.51	0.26534		185.3	0.40465	185.24	0.45955		186.69	0.08874	186.39	0.28003		185.44	0.24021	185.45	0.20889		185.24	0.41044	185.51	0.12283
185.6	0.11304		185.46	0.29156		185.25	0.42591	185.19	0.4881		186.64	0.1153	186.34	0.3057		185.39	0.25829	185.4	0.22676		185.19	0.43355	185.46	0.13478
185.55	0.12488		185.41	0.31651		185.2	0.4445	185.14	0.50914		186.59	0.09961	186.29	0.30287		185.34	0.28019	185.35	0.2487		185.14	0.45278	185.41	0.14408
185.5	0.14081		185.36	0.34313		185.15	0.47403	185.09	0.52547		186.54	0.10685	186.24	0.3057		185.29	0.30465	185.3	0.26733		185.09	0.47371	185.36	0.16236
185.45	0.15727		185.31	0.37555		185.1	0.49863	185.04	0.56		186.49	0.12587	186.19	0.31571		185.24	0.33609	185.25	0.28817		185.04	0.49763	185.31	0.17448
185.4	0.17176		185.26	0.40605		185.05	0.52478	184.99	0.58255		186.44	0.12466	186.14	0.34497		185.19	0.36043	185.2	0.31534		184.99	0.52011	185.26	0.19235
185.35	0.1889		185.21	0.43289		185	0.55562	184.94	0.59697		186.39	0.12738	186.09	0.34882		185.14	0.38782	185.15	0.335		184.94	0.54396	185.21	0.21233
185.3	0.21		185.16	0.46682		184.95	0.57678	184.89	0.62114		186.34	0.15273	186.04	0.36191		185.09	0.41145	185.1	0.3607		184.89	0.56446	185.16	0.23247
185.25	0.2319		185.11	0.49578		184.9	0.59553	184.84	0.64247		186.29	0.14639	185.99	0.39476		185.04	0.4387	185.05	0.38358		184.84	0.58879	185.11	0.24708
185.2	0.25686		185.06	0.52279		184.85	0.62691	184.79	0.66426		186.24	0.16179	185.94	0.39014		184.99	0.47671	185	0.41364		184.79	0.60078	185.06	0.27233
185.15	0.28274		185.01	0.55043		184.8	0.64378	184.74	0.67351		186.19	0.17597	185.89	0.40375		184.94	0.49835	184.95	0.43405		184.74	0.62264	185.01	0.29672
185.1	0.30681		184.96	0.57931		184.75	0.6579	184.69	0.68528		186.14	0.18805	185.84	0.44713		184.89	0.52473	184.9	0.45713		184.69	0.62817	184.96	0.32291
185.05	0.33546		184.91	0.60926		184.7	0.67603	184.64	0.69515		186.09	0.20133	185.79	0.45996		184.84	0.54656	184.85	0.48816		184.64	0.65534	184.91	0.34879
185	0.36464		184.86	0.62011		184.65	0.68719	184.59	0.70555		186.04	0.19952	185.74	0.46458		184.79	0.5776	184.8	0.50591		184.59	0.66576	184.86	0.36993
184.95	0.39475		184.81	0.64728		184.6	0.69975	184.54	0.70677		185.99	0.21401	185.69	0.45868		184.74	0.59371	184.75	0.53993		184.54	0.6798	184.81	0.39867
184.9	0.42534		184.76	0.66542		184.55	0.70088	184.49	0.71562		185.94	0.23906	185.64	0.50462		184.69	0.61678	184.7	0.56559		184.49	0.68734	184.76	0.42782
184.85	0.46343		184.71	0.67983		184.5	0.70698	184.44	0.70955		185.89	0.23906	185.59	0.52156		184.64	0.63924	184.65	0.59003		184.44	0.70152	184.71	0.45524
184.8	0.49165		184.66	0.68242		184.45	0.71107	184.39	0.7081		185.84	0.28765	185.54	0.5539		184.59	0.65536	184.6	0.61466		184.39	0.70862	184.66	0.4803
184.75	0.51791		184.61	0.6906		184.4	0.70545	184.34	0.695		185.79	0.28916	185.49	0.55647		184.54	0.66921	184.55	0.63544		184.34	0.71158	184.61	0.51258
184.7	0.55824		184.56	0.6924		184.35	0.6928	184.29	0.69171		185.74	0.30667	185.44	0.57726		184.49	0.67731	184.5	0.6489		184.29	0.71677	184.56	0.53784
184.65	0.58398		184.51	0.68682		184.3	0.68585	184.24	0.67969		185.69	0.35376	185.39	0.6191		184.44	0.68931	184.45	0.66367		184.24	0.70924	184.51	0.5603
184.6	0.60618		184.46	0.67894		184.25	0.66948	184.19	0.66646		185.64	0.36493	185.34	0.62243		184.39	0.69043	184.4	0.67786		184.19	0.71731	184.46	0.58683
184.55	0.62637		184.41	0.67573		184.2	0.65797	184.14	0.64771		185.59	0.38545	185.29	0.65477		184.34	0.68876	184.35	0.68979		184.14	0.70655	184.41	0.61414
184.5	0.64815		184.36	0.65396		184.15	0.63999	184.09	0.63217		185.54	0.39149	185.24	0.67736		184.29	0.68637	184.3	0.68872		184.09	0.69965	184.36	0.63693
184.45	0.66969		184.31	0.62817		184.1	0.61604	184.04	0.61329		185.49	0.42982	185.19	0.68275		184.24	0.68296	184.25	0.70808		184.04	0.6973	184.31	0.64664
184.4	0.68301		184.26	0.60555		184.05	0.6001	183.99	0.59603		185.44	0.47299	185.14	0.70714		184.19	0.66449	184.2	0.69713		183.99	0.6879	184.26	0.67068
184.35	0.69158		184.21	0.59089		184	0.58038	183.94	0.57098		185.39	0.46906	185.09	0.74025		184.14	0.65537	184.15	0.69299		183.94	0.66976	184.21	0.68035
184.3	0.69545		184.16	0.55853		183.95	0.56293	183.89	0.54655		185.34	0.49079	185.04	0.75462		184.09	0.64404	184.1	0.69091		183.89	0.66172	184.16	0.6915
184.25	0.69569		184.11	0.52778		183.9	0.52928	183.84	0.53113		185.29	0.51343	184.99	0.77028		184.04	0.62635	184.05	0.68896		183.84	0.64989	184.11	0.6921
184.2	0.68643		184.06	0.50036		183.85	0.50752	183.79	0.51201		185.24	0.56052	184.94	0.80262		183.99	0.60698	184	0.67604		183.79	0.64014	184.06	0.69771
184.15	0.67696		184.01	0.47694		183.8	0.48834	183.74	0.49698		185.19	0.58648	184.89	0.8134		183.94	0.58385	183.95	0.65657		183.74	0.62636	184.01	0.69991
184.1	0.65734		183.96	0.44253		183.75	0.47326	183.69	0.48599		185.14	0.5895	184.84	0.83907		183.89	0.55963	183.9	0.63678		183.69	0.61275	183.96	0.69161
184.05	0.63537		183.91	0.4135		183.7	0.4519	183.64	0.47668		185.09	0.6064	184.79	0.8614		183.84	0.53756	183.85	0.62987		183.64	0.60032	183.91	0.68284
184	0.60804		183.86	0.38471		183.65	0.44116	183.59	0.46482		185.04	0.63628	184.74	0.85447		183.79	0.51462	183.8	0.61314		183.59	0.58962	183.86	0.66713
183.95	0.58311		183.81	0.36985		183.6	0.42823	183.54	0.45743		184.99	0.66224	184.69	0.86063		183.74	0.49094	183.75	0.59392		183.54	0.57128	183.81	0.65097
183.9	0.55462		183.76	0.34855		183.55	0.41849	183.49	0.45108		184.94	0.66767	184.64	0.85934		183.69	0.46915	183.7	0.5685		183.49	0.56625	183.76	0.63959
183.85	0.51127		183.71	0.32843		183.5	0.41225	183.44	0.46019		184.89	0.69816	184.59	0.91761		183.64	0.44709	183.65	0.54851		183.44	0.55889	183.71	0.62139
183.8	0.48377		183.66	0.31223		183.45	0.41501	183.39	0.45414		184.84	0.72714	184.54	0.88835		183.59	0.43083	183.6	0.52562		183.39	0.5571	183.66	0.59748
183.75	0.45274		183.61	0.30374		183.4	0.40806	183.34	0.46914		184.79	0.69152	184.49	0.89759		183.54	0.40811	183.55	0.50715		183.34	0.54451	183.61	0.57704
183.7	0.41618		183.56	0.29878		183.35	0.41958	183.29	0.47423		184.74	0.71687	184.44	0.91299		183.49	0.3953	183.5	0.4925		183.29	0.55464	183.56	0.55042
183.65	0.3883		183.51	0.29534		183.3	0.43291	183.24	0.48445		184.69	0.73136	184.39	0.87551		183.44	0.3822	183.45	0.47277		183.24	0.54968	183.51	0.52856
183.6	0.36036		183.46	0.29195		183.25	0.43892	183.19	0.49654		184.64	0.72231	184.34	0.84343		183.39	0.3708	183.4	0.45453		183.19	0.56078	183.46	0.50052
183.55	0.33382		183.41	0.29902		183.2	0.45996	183.14	0.52096		184.59	0.6888	184.29	0.87988		183.34	0.36955	183.35	0.43981		183.14	0.55951	183.41	0.4809
183.5	0.30727		183.36	0.30654		183.15	0.47165	183.09	0.54207		184.54	0.69273	184.24	0.86704		183.29	0.36264	183.3	0.43478		183.09	0.57598	183.36	0.45726
183.45	0.28477		183.31	0.32298		183.1	0.49922	183.04	0.57142		184.49	0.68729	184.19	0.8519		183.24	0.37179	183.25	0.42431		183.04	0.58479	183.31	0.4326
183.4	0.26833		183.26	0.33875		183.05	0.51845	182.99	0.60044		184.44	0.70057	184.14	0.80878		183.19	0.37275	183.2	0.42685		182.99	0.59805	183.26	0.41663
183.35	0.25919		183.21	0.36299		183	0.55148	182.94	0.63138		184.39	0.68548	184.09	0.80724		183.14	0.3864	183.15	0.41862		182.94	0.61731	183.21	0.39622
183.3	0.25254		183.16	0.3858		182.95	0.57825	182.89	0.66124		184.34	0.69484	184.04	0.8039		183.09	0.39808	183.1	0.42209		182.89	0.63958	183.16	0.37972
183.25	0.24438		183.11	0.42186		182.9	0.60291	182.84	0.69618		184.29	0.62904	183.99	0.7654		183.04	0.41148	183.05	0.434		182.84	0.66224	183.11	0.36918
183.2	0.2453		183.06	0.44818		182.85	0.64046	182.79	0.71552		184.24	0.62149	183.94	0.78311		182.99	0.43449	183	0.4454		182.79	0.69144	183.06	0.3655
183.15	0.24974		183.01	0.48073		182.8	0.67061	182.74	0.75172		184.19	0.60308	183.89	0.79158		182.94	0.46943	182.95	0.45093		182.74	0.70818	183.01	0.36625
183.1	0.25532		182.96	0.51908		182.75	0.7098	182.69	0.78774		184.14	0.56927	183.84	0.77849		182.89	0.49401	182.9	0.46558		182.69	0.73541	182.96	0.36193
183.05	0.26661		182.91	0.56573		182.7	0.73678	182.64	0.81911		184.09	0.56384	183.79	0.77541		182.84	0.52001	182.85	0.48549		182.64	0.75645	182.91	0.3648
183	0.28823		182.86	0.61051		182.65	0.78284	182.59	0.84611		184.04	0.54271	183.74	0.73896		182.79	0.55073	182.8	0.51214		182.59	0.79247	182.86	0.37712
182.95	0.30622		182.81	0.64206		182.6	0.8091	182.54	0.88811		183.99	0.51705	183.69	0.70406		182.74	0.58729	182.75	0.53556		182.54	0.81453	182.81	0.39127
182.9	0.33367		182.76	0.68762		182.55	0.85003	182.49	0.90972		183.94	0.51645	183.64	0.73691		182.69	0.62204	182.7	0.56032		182.49	0.83685	182.76	0.40241
182.85	0.35661		182.71	0.73575		182.5	0.87344	182.44	0.92181		183.89	0.49653	183.59	0.71432		182.64	0.66397	182.65	0.59105		182.44	0.85888	182.71	0.42353
182.8	0.39047		182.66	0.77195		182.45	0.91056	182.39	0.94454		183.84	0.46302	183.54	0.70662		182.59	0.70588	182.6	0.62307		182.39	0.88219	182.66	0.44705
182.75	0.42267		182.61	0.81369		182.4	0.93024	182.34	0.97146		183.79	0.4754	183.49	0.68609		182.54	0.7342	182.55	0.66816		182.34	0.90576	182.61	0.47652
182.7	0.47021		182.56	0.85377		182.35	0.9476	182.29	0.98528		183.74	0.45578	183.44	0.69738		182.49	0.77763	182.5	0.69664		182.29	0.92494	182.56	0.50288
182.65	0.50438		182.51	0.88339		182.3	0.97129	182.24	1		183.69	0.44129	183.39	0.70714		182.44	0.82073	182.45	0.72868		182.24	0.95095	182.51	0.52781
182.6	0.54686		182.46	0.92735		182.25	0.98411	182.19	0.99876		183.64	0.44008	183.34	0.74872		182.39	0.85031	182.4	0.7714		182.19	0.95943	182.46	0.56572
182.55	0.59026		182.41	0.95213		182.2	0.99219	182.14	0.99734		183.59	0.45155	183.29	0.74615		182.34	0.88091	182.35	0.79837		182.14	0.97396	182.41	0.60341
182.5	0.64075		182.36	0.96468		182.15	1	182.09	0.99524		183.54	0.46665	183.24	0.73819		182.29	0.90923	182.3	0.82672		182.09	0.98954	182.36	0.64366
182.45	0.68416		182.31	0.99013		182.1	0.99957	182.04	0.99016		183.49	0.45427	183.19	0.72023		182.24	0.92847	182.25	0.86695		182.04	0.99103	182.31	0.67693
182.4	0.7204		182.26	0.99558		182.05	0.9942	181.99	0.97326		183.44	0.46876	183.14	0.7559		182.19	0.95454	182.2	0.88805		181.99	0.99942	182.26	0.71951
182.35	0.77184		182.21	1		182	0.98454	181.94	0.94375		183.39	0.4914	183.09	0.78568		182.14	0.96943	182.15	0.92247		181.94	0.99706	182.21	0.7592
182.3	0.8187		182.16	0.99819		181.95	0.95999	181.89	0.93297		183.34	0.52369	183.04	0.76566		182.09	0.9741	182.1	0.94157		181.89	1	182.16	0.7931
182.25	0.85895		182.11	0.98437		181.9	0.94427	181.84	0.90134		183.29	0.53094	182.99	0.78465		182.04	1	182.05	0.94885		181.84	0.98592	182.11	0.82744
182.2	0.889		182.06	0.9732		181.85	0.91198	181.79	0.87657		183.24	0.55358	182.94	0.83085		181.99	0.99763	182	0.97801		181.79	0.992	182.06	0.86184
182.15	0.92444		182.01	0.95274		181.8	0.89453	181.74	0.83755		183.19	0.5898	182.89	0.83137		181.94	0.9849	181.95	0.9898		181.74	0.97335	182.01	0.89282
182.1	0.96403		181.96	0.91816		181.75	0.84984	181.69	0.80082		183.14	0.59674	182.84	0.85113		181.89	0.97594	181.9	0.99285		181.69	0.94755	181.96	0.9141
182.05	0.97834		181.91	0.88574		181.7	0.80803	181.64	0.75805		183.09	0.62632	182.79	0.85216		181.84	0.97294	181.85	1		181.64	0.92707	181.91	0.94036
182	0.99148		181.86	0.85294		181.65	0.7713	181.59	0.72301		183.04	0.64262	182.74	0.88039		181.79	0.95138	181.8	0.99208		181.59	0.90582	181.86	0.96485
181.95	1		181.81	0.80506		181.6	0.72948	181.54	0.67442		182.99	0.69091	182.69	0.8886		181.74	0.91963	181.75	0.98804		181.54	0.87305	181.81	0.98294
181.9	0.99763		181.76	0.76033		181.55	0.67554	181.49	0.62051		182.94	0.71416	182.64	0.89066		181.69	0.89419	181.7	0.96674		181.49	0.83444	181.76	0.9907
181.85	0.99368		181.71	0.71429		181.5	0.6325	181.44	0.58		182.89	0.74374	182.59	0.91145		181.64	0.86477	181.65	0.95111		181.44	0.81081	181.71	0.99267
181.8	0.98111		181.66	0.66419		181.45	0.58641	181.39	0.54353		182.84	0.77302	182.54	0.9402		181.59	0.82542	181.6	0.92952		181.39	0.77314	181.66	1
181.75	0.96722		181.61	0.6138		181.4	0.53765	181.34	0.4931		182.79	0.83972	182.49	0.95637		181.54	0.78784	181.55	0.90515		181.34	0.73833	181.61	0.98849
181.7	0.932		181.56	0.55991		181.35	0.48877	181.29	0.44731		182.74	0.82554	182.44	0.9597		181.49	0.74617	181.5	0.87733		181.29	0.69482	181.56	0.97888
181.65	0.89912		181.51	0.51327		181.3	0.44298	181.24	0.40776		182.69	0.8518	182.39	1		181.44	0.70201	181.45	0.8326		181.24	0.65382	181.51	0.95714
181.6	0.85355		181.46	0.46572		181.25	0.40498	181.19	0.37072		182.64	0.88439	182.34	0.98819		181.39	0.65613	181.4	0.80135		181.19	0.61098	181.46	0.93489
181.55	0.81146		181.41	0.41591		181.2	0.36181	181.14	0.32839		182.59	0.92484	182.29	0.98075		181.34	0.60807	181.35	0.75752		181.14	0.56647	181.41	0.91399
181.5	0.7586		181.36	0.3701		181.15	0.32049	181.09	0.29468		182.54	0.94778	182.24	0.97279		181.29	0.56841	181.3	0.72249		181.09	0.52415	181.36	0.87916
181.45	0.70547		181.31	0.33101		181.1	0.28497	181.04	0.263		182.49	0.97404	182.19	0.97485		181.24	0.51669	181.25	0.67531		181.04	0.48355	181.31	0.84856
181.4	0.64646		181.26	0.29058		181.05	0.2527	180.99	0.23365		182.44	0.96016	182.14	0.99204		181.19	0.4793	181.2	0.62251		180.99	0.44212	181.26	0.80208
181.35	0.60396		181.21	0.2571		181	0.22401	180.94	0.20295		182.39	0.9831	182.09	0.96586		181.14	0.43198	181.15	0.57982		180.94	0.40978	181.21	0.76888
181.3	0.54556		181.16	0.22178		180.95	0.19564	180.89	0.17925		182.34	1	182.04	0.92531		181.09	0.38966	181.1	0.53526		180.89	0.36722	181.16	0.71702
181.25	0.48742		181.11	0.19288		180.9	0.16686	180.84	0.15848		182.29	0.99094	181.99	0.92941		181.04	0.35112	181.05	0.49722		180.84	0.33353	181.11	0.67827
181.2	0.43555		181.06	0.16863		180.85	0.14695	180.79	0.13745		182.24	0.98672	181.94	0.88937		180.99	0.31493	181	0.45178		180.79	0.30019	181.06	0.62074
181.15	0.38269		181.01	0.14268		180.8	0.12826	180.74	0.11746		182.19	0.97465	181.89	0.87782		180.94	0.27761	180.95	0.40392		180.74	0.27185	181.01	0.57547
181.1	0.33467		180.96	0.12761		180.75	0.10802	180.69	0.10316		182.14	0.94869	181.84	0.84908		180.89	0.25013	180.9	0.36928		180.69	0.23617	180.96	0.52724
181.05	0.2961		180.91	0.10792		180.7	0.09641	180.64	0.09301		182.09	0.92001	181.79	0.80416		180.84	0.21746	180.85	0.33206		180.64	0.21009	180.91	0.4822
181	0.25602		180.86	0.09226		180.65	0.08227	180.59	0.07727		182.04	0.88862	181.74	0.75847		180.79	0.18946	180.8	0.29896		180.59	0.17994	180.86	0.43114
180.95	0.21832		180.81	0.07614		180.6	0.07149	180.54	0.06612		181.99	0.89164	181.69	0.7328		180.74	0.16882	180.75	0.26323		180.54	0.16222	180.81	0.38956
180.9	0.19016		180.76	0.06675		180.55	0.06078	180.49	0.0585		181.94	0.84033	181.64	0.70431		180.69	0.14602	180.7	0.23006		180.49	0.14185	180.76	0.35446
180.85	0.16165		180.71	0.0578		180.5	0.0532	180.44	0.05023		181.89	0.78962	181.59	0.6961		180.64	0.12858	180.65	0.20457		180.44	0.12234	180.71	0.31685
180.8	0.13661		180.66	0.05085		180.45	0.0484	180.39	0.04259		181.84	0.74555	181.54	0.64759		180.59	0.10814	180.6	0.1828		180.39	0.10774	180.66	0.27643
180.75	0.11458		180.61	0.04214		180.4	0.04093	180.34	0.03595		181.79	0.70389	181.49	0.59189		180.54	0.0965	180.55	0.1564		180.34	0.09358	180.61	0.2431
180.7	0.09743		180.56	0.03624		180.35	0.03621	180.29	0.03454		181.74	0.69091	181.44	0.55056		180.49	0.08255	180.5	0.13667		180.29	0.08021	180.56	0.21569
180.65	0.08429		180.51	0.03225		180.3	0.02927	180.24	0.02989		181.69	0.62904	181.39	0.51463		180.44	0.07107	180.45	0.11927		180.24	0.06953	180.51	0.19043
180.6	0.07207		180.46	0.03005		180.25	0.02882	180.19	0.02531		181.64	0.5904	181.34	0.47254		180.39	0.06139	180.4	0.10768		180.19	0.05929	180.46	0.16382
180.55	0.05773		180.41	0.02393		180.2	0.02346	180.14	0.02275		181.59	0.54422	181.29	0.43275		180.34	0.05435	180.35	0.09119		180.14	0.05444	180.41	0.14197
180.5	0.05022		180.36	0.02321		180.15	0.02232	180.09	0.02042		181.54	0.47993	181.24	0.40349		180.29	0.0447	180.3	0.08008		180.09	0.04668	180.36	0.12384
180.45	0.04204		180.31	0.02038		180.1	0.02045	180.04	0.01774		181.49	0.46393	181.19	0.3655		180.24	0.04037	180.25	0.06737		180.04	0.04051	180.31	0.10661
180.4	0.03713		180.26	0.02007		180.05	0.01743	179.99	0.0144		181.44	0.41503	181.14	0.32854		180.19	0.03411	180.2	0.0586		179.99	0.03586	180.26	0.09191
180.35	0.03129		180.21	0.01409		180	0.01544	179.94	0.01467		181.39	0.37428	181.09	0.30493		180.14	0.03056	180.15	0.05025		179.94	0.03113	180.21	0.08008
180.3	0.02864		180.16	0.01556		179.95	0.01572	179.89	0.01344		181.34	0.33535	181.04	0.25719		180.09	0.02805	180.1	0.04816		179.89	0.02792	180.16	0.06875
180.25	0.0227		180.11	0.01402		179.9	0.01338	179.84	0.01224		181.29	0.29188	180.99	0.24384		180.04	0.02351	180.05	0.03773		179.84	0.02291	180.11	0.06113
180.2	0.02114		180.06	0.01269		179.85	0.01274	179.79	0.0108		181.24	0.25717	180.94	0.21073		179.99	0.02142	180	0.03351		179.79	0.02031	180.06	0.04931
180.15	0.0201		180.01	0.01179		179.8	0.01052	179.74	0.01161		181.19	0.20797	180.89	0.19456		179.94	0.02016	179.95	0.03045		179.74	0.01923	180.01	0.04328
180.1	0.01752		179.96	0.01247		179.75	0.0119	179.69	0.00919		181.14	0.21189	180.84	0.15221		179.89	0.0172	179.9	0.02753		179.69	0.01832	179.96	0.03663
180.05	0.01551		179.91	0.01045		179.7	0.00998	179.64	0.00933		181.09	0.17054	180.79	0.15657		179.84	0.01491	179.85	0.02345		179.64	0.01526	179.91	0.03532
180	0.01324		179.86	0.00987		179.65	0.01024	179.59	0.00863		181.04	0.14941	180.74	0.1232		179.79	0.01343	179.8	0.02075		179.59	0.01498	179.86	0.02799
179.95	0.01279		179.81	0.00885		179.6	0.00861	179.54	0.00799		180.99	0.12587	180.69	0.12757		179.74	0.01299	179.75	0.01886		179.54	0.01267	179.81	0.02428
179.9	0.01294		179.76	0.00992		179.55	0.00775	179.49	0.00689		180.94	0.12043	180.64	0.096		179.69	0.0121	179.7	0.01766		179.49	0.01201	179.76	0.0223
179.85	0.01116		179.71	0.00855		179.5	0.00792	179.44	0.0064		180.89	0.09659	180.59	0.08188		179.64	0.01066	179.65	0.0147		179.44	0.0116	179.71	0.02034
179.8	0.0108		179.66	0.00716		179.45	0.00856	179.39	0.00647		180.84	0.07908	180.54	0.07187		179.59	0.01079	179.6	0.01424		179.39	0.01331	179.66	0.017
179.75	0.00778		179.61	0.00843		179.4	0.0083	179.34	0.00689		180.79	0.07335	180.49	0.06648		179.54	0.00798	179.55	0.01383		179.34	0.0111	179.61	0.01796
179.7	0.00951		179.56	0.0063		179.35	0.00726	179.29	0.00493		180.74	0.06218	180.44	0.05518		179.49	0.0092	179.5	0.01183		179.29	0.0076	179.56	0.0163
179.65	0.00756		179.51	0.00692		179.3	0.00639	179.24	0.00551		180.69	0.05675	180.39	0.04107		179.44	0.00754	179.45	0.01018		179.24	0.00782	179.51	0.01457
179.6	0.00715		179.46	0.00677		179.25	0.00703	179.19	0.00483		180.64	0.05282	180.34	0.03568		179.39	0.00913	179.4	0.00904		179.19	0.01032	179.46	0.0133
179.55	0.00739		179.41	0.00573		179.2	0.00613	179.14	0.00617		180.59	0.04014	180.29	0.04209		179.34	0.00786	179.35	0.01108		179.14	0.00969	179.41	0.01206
179.5	0.00716		179.36	0.00468		179.15	0.00617	179.09	0.00519		180.54	0.04739	180.24	0.04055		179.29	0.0069	179.3	0.0078		179.09	0.00804	179.36	0.0129
179.45	0.00655		179.31	0.00576		179.1	0.00518	179.04	0.00541		180.49	0.03381	180.19	0.03285		179.24	0.00725	179.25	0.00826		179.04	0.00726	179.31	0.0106
179.4	0.00627		179.26	0.0049		179.05	0.0052	178.99	0.00767		180.44	0.03109	180.14	0.02849		179.19	0.00801	179.2	0.00802		178.99	0.0063	179.26	0.01089
179.35	0.00637		179.21	0.00496		179	0.00428	178.94	0.00508		180.39	0.02958	180.09	0.02233		179.14	0.00577	179.15	0.00846		178.94	0.00511	179.21	0.00936
179.3	0.00554		179.16	0.00591		178.95	0.00572	178.89	0.00564		180.34	0.02837	180.04	0.02413		179.09	0.00542	179.1	0.00714		178.89	0.00603	179.16	0.00906
179.25	0.00554		179.11	0.00555		178.9	0.0036	178.84	0.00475		180.29	0.02083	179.99	0.0172		179.04	0.00508	179.05	0.00539		178.84	0.00547	179.11	0.00809
179.2	0.00566		179.06	0.00436		178.85	0.00475	178.79	0.00427		180.24	0.02113	179.94	0.03029		178.99	0.0046	179	0.00748		178.79	0.00513	179.06	0.00924
179.15	0.00479		179.01	0.00425		178.8	0.00407	178.74	0.00468		180.19	0.02294	179.89	0.01771		178.94	0.00518	178.95	0.00698		178.74	0.00453	179.01	0.00844
179.1	0.00421		178.96	0.00506		178.75	0.00423	178.69	0.00417		180.14	0.02022	179.84	0.01951		178.89	0.00437	178.9	0.00574		178.69	0.00453	178.96	0.0083
179.05	0.00384		178.91	0.0041		178.7	0.00265	178.64	0.00387		180.09	0.01902	179.79	0.01771		178.84	0.00537	178.85	0.00648		178.64	0.00418	178.91	0.00693
179	0.0042		178.86	0.005		178.65	0.00329	178.59	0.00456		180.04	0.0172	179.74	0.02233		178.79	0.00479	178.8	0.00367		178.59	0.00607	178.86	0.00541
178.95	0.00571		178.81	0.0042		178.6	0.00225	178.54	0.00384		179.99	0.0157	179.69	0.01309		178.74	0.00408	178.75	0.00547		178.54	0.00418	178.81	0.0059
178.9	0.00479		178.76	0.00429		178.55	0.00307	178.49	0.00445		179.94	0.01509	179.64	0.01643		178.69	0.00347	178.7	0.00308		178.49	0.00446	178.76	0.0063
178.85	0.0037		178.71	0.00301		178.5	0.00374	178.44	0.00432		179.89	0.01298	179.59	0.01694		178.64	0.00428	178.65	0.00523		178.44	0.00477	178.71	0.0043
178.8	0.0042		178.66	0.00313		178.45	0.00262	178.39	0.00408		179.84	0.01147	179.54	0.01514		178.59	0.00401	178.6	0.00389		178.39	0.00304	178.66	0.00635
178.75	0.0039		178.61	0.0038		178.4	0.00343	178.34	0.0038		179.79	0.01479	179.49	0.00873		178.54	0.00422	178.55	0.00435		178.34	0.00292	178.61	0.00455
178.7	0.00329		178.56	0.00362		178.35	0.00168	178.29	0.00354		179.74	0.01811	179.44	0.00821		178.49	0.00316	178.5	0.00262		178.29	0.00368	178.56	0.00522
178.65	0.0033		178.51	0.00359		178.3	0.00113	178.24	0.00279		179.69	0.01056	179.39	0.01181		178.44	0.00497	178.45	0.0044		178.24	0.00356	178.51	0.00594
178.6	0.00357		178.46	0.00303		178.25	0.00385	178.19	0.0023		179.64	0.01056	179.34	0.01463		178.39	0.0044	178.4	0.00393		178.19	0.00217	178.46	0.00376
178.55	0.00259		178.41	0.00352		178.2	0.00213	178.14	0.00326		179.59	0.01388	179.29	0.0154		178.34	0.00377	178.35	0.00292		178.14	0.00191	178.41	0.00279
178.5	0.00313		178.36	0.00312		178.15	0.00262	178.09	0.00273		179.54	0.01117	179.24	0.01489		178.29	0.00523	178.3	0.00336		178.09	0.00485	178.36	0.00421
178.45	0.0023		178.31	0.00168		178.1	0.00321	178.04	0.00291		179.49	0.00936	179.19	0.01181		178.24	0.00358	178.25	0.00338		178.04	0.00292	178.31	0.00473
178.4	0.00269		178.26	0.00282		178.05	0.00414	177.99	0.00265		179.44	0.00211	179.14	0.00616		178.19	0.00424	178.2	0.00345		177.99	0.00159	178.26	0.00282
178.35	0.00301		178.21	0.00301		178	0.00187	177.94	0.00344		179.39	0.01388	179.09	0.01129		178.14	0.00319	178.15	0.00253		177.94	0.00225	178.21	0.00392
178.3	0.0023		178.16	0.00171		177.95	0.0031	177.89	0.00339		179.34	0.00785	179.04	0.00975		178.09	0.00319	178.1	0.00306		177.89	0.00396	178.16	0.00395
178.25	0.00309		178.11	0.00218		177.9	0.00277	177.84	0.00395		179.29	0.01026	178.99	0.01078		178.04	0.00357	178.05	0.00238		177.84	0.00398	178.11	0.00284
178.2	0.00305		178.06	0.00285		177.85	0.00288	177.79	0.00101		179.24	0.01056	178.94	0.01412		177.99	0.00249	178	0.00255		177.79	0.00153	178.06	0.00352
178.15	0.00255		178.01	0.00122		177.8	0.00256	177.74	0.00314		179.19	0.01207	178.89	0.00873		177.94	0.00402	177.95	0.00301		177.74	0.00278	178.01	0.00365
178.1	0.00224		177.96	0.00168		177.75	0.00244	177.69	0.00103		179.14	0.01207	178.84	0.01181		177.89	0.00387	177.9	0.00313		177.69	0.00163	177.96	0.00421
178.05	0.00251		177.91	0.00211		177.7	0.00317	177.64	0.00294		179.09	0.01117	178.79	0.01591		177.84	0.0035	177.85	0.00182		177.64	0.00205	177.91	0.00233
178	0.00221		177.86	0.00166		177.65	0.00296	177.59	0.00265		179.04	0.00694	178.74	0.01489		177.79	0.00364	177.8	0.0033		177.59	0.00219	177.86	0.00341
177.95	0.00214		177.81	0.00125		177.6	0.00347	177.54	0.00172		178.99	0.00906	178.69	0.01412		177.74	0.0028	177.75	0.00202		177.54	0.00316	177.81	0.00294
177.9	0.00343		177.76	0.00232		177.55	0.003	177.49	0.00298		178.94	0.00543	178.64	0.00821		177.69	0.0031	177.7	0.00331		177.49	0.00251	177.76	0.00362
177.85	0.00224		177.71	0.00197		177.5	0.00177	177.44	0.00116		178.89	0.00302	178.59	0.00231		177.64	0.00306	177.65	0.00236		177.44	0.00318	177.71	0.00286
177.8	0.00152		177.66	0.00257		177.45	0.00393	177.39	0.00238		178.84	0.00453	178.54	0.00565		177.59	0.00269	177.6	0.00286		177.39	0.00177	177.66	0.00287
177.75	0.00194		177.61	0.00303		177.4	0.00326	177.34	0.00184		178.79	0.01328	178.49	0.01489		177.54	0.00259	177.55	0.00175		177.34	0.0028	177.61	0.00325
177.7	0.00197		177.56	0.00196		177.35	0.00255	177.29	0.00375		178.74	0.00423	178.44	0.00616		177.49	0.00189	177.5	0.00192		177.29	0.00272	177.56	0.00219
177.65	0.0025		177.51	0.00101		177.3	0.00258	177.24	0.00245		178.69	0	178.39	0.00693		177.44	0.0023	177.45	0.00357		177.24	0.004	177.51	0.00336
177.6	0.00203		177.46	0.00316		177.25	0.00279	177.19	0.00243		178.64	0.00664	178.34	0.00873		177.39	0.00229	177.4	0.00299		177.19	0.00161	177.46	0.0024
177.55	0.00237		177.41	0.0023		177.2	0.00312	177.14	0.00238		178.59	0.01026	178.29	0.0095		177.34	0.00301	177.35	0.00252		177.14	0.000875118	177.41	0.0016
177.5	0.00213		177.36	0.00235		177.15	0.00213	177.09	0.00279		178.54	0.00694	178.24	0.00513		177.29	0.00256	177.3	0.00241		177.09	0.0039	177.36	0.0029
177.45	0.00238		177.31	0.00137		177.1	0.00151	177.04	0.00175		178.49	0.00121	178.19	0.00719		177.24	0.00347	177.25	0.0015		177.04	0.00318	177.31	0.00255
177.4	0.00181		177.26	0.00355		177.05	0.00244	176.99	0.00172		178.44	0.00694	178.14	0.01129		177.19	0.0035	177.2	0.00287		176.99	0.00267	177.26	0.00132
177.35	0.00393		177.21	0.0023		177	0.00225	176.94	0.00157		178.39	0.00845	178.09	0.00539		177.14	0.0015	177.15	0.00151		176.94	0.00274	177.21	0.00122
177.3	0.00184		177.16	0.0022		176.95	0.00173	176.89	0.00311		178.34	0.00724	178.04	0.00847		177.09	0.0029	177.1	0.00136		176.89	0.00213	177.16	0.00289
177.25	0.00261		177.11	0.0011		176.9	0.0017	176.84	0.00109		178.29	0.00241	177.99	0.01181		177.04	0.000888428	177.05	0.00253		176.84	0.00358	177.11	0.00216
177.2	0.00102		177.06	0.00202		176.85	0.00239	176.79	0.000876336		178.24	0.00513	177.94	0.00975		176.99	0.00253	177	0.00241		176.79	0.00336	177.06	0.00243
177.15	0.00207		177.01	0.00249		176.8	0.00272	176.74	0.00187		178.19	0.00634	177.89	0.01309		176.94	0.00242	176.95	0.00226		176.74	0.00225	177.01	0.00141
177.1	0.00105		176.96	0.00269		176.75	0.00222	176.69	0.000248004		178.14	0.00453	177.84	0.00744		176.89	0.00184	176.9	0.00331		176.69	0.00306	176.96	0.00236
177.05	0.00189		176.91	0.00172		176.7	0.00279	176.64	0.00222		178.09	0.00362	177.79	0.01694		176.84	0.00173	176.85	0.00143		176.64	0.0028	176.91	0.00276
177	0.00143		176.86	0.00272		176.65	0.00274	176.59	0.00111		178.04	0.00815	177.74	0.00693		176.79	0.002	176.8	0.0024		176.59	0.00195	176.86	0.00176
176.95	0.00211		176.81	0.00187		176.6	0.00237	176.54	0.00202		177.99	0.00423	177.69	0.01412		176.74	0.0023	176.75	0.000934724		176.54	0.00243	176.81	0.00225
176.9	0.00189		176.76	0.002		176.55	0.000606471	176.49	0.00159		177.94	0.00543	177.64	0.0077		176.69	0.00185	176.7	0.00214		176.49	0.00378	176.76	0.000650639
176.85	0.00145		176.71	0.00129		176.5	0.00135	176.44	0.00157		177.89	0.00362	177.59	0.01181		176.64	0.000291282	176.65	0.000883735		176.44	0.0032	176.71	0.00203
176.8	0.000694734		176.66	0.00178		176.45	0.000433183	176.39	0.000396828		177.84	0.00392	177.54	0.01027		176.59	0.00146	176.6	0.0032		176.39	0.00298	176.66	0.0013
176.75	0.00191		176.61	0.000816582		176.4	0.00173	176.34	0.00233		177.79	0.00211	177.49	0.00539		176.54	0.00157	176.55	0.00194		176.34	0.00231	176.61	0.00138
176.7	0.00173		176.56	0.00117		176.35	0.00147	176.29	0.00077712		177.74	0.01026	177.44	0.00488		176.49	0.00204	176.5	0.00116		176.29	0.000178998	176.56	0.00167
176.65	0.00135		176.51	0.000579028		176.3	0.00185	176.24	0.00185		177.69	0.00573	177.39	0.00359		176.44	0.00211	176.45	0.000594816		176.24	0.00394	176.51	0.00267
176.6	0.00146		176.46	0.000341475		176.25	0.00194	176.19	0.00142		177.64	0.01479	177.34	0.00667		176.39	0.00262	176.4	0.00141		176.19	0.00334	176.46	0.00119
176.55	0.000864873		176.41	0.00171		176.2	0.00114	176.14	0.00243		177.59	0.00332	177.29	0.00873		176.34	0.00194	176.35	0.0019		176.14	0.000775685	176.41	0.00157
176.5	0.00244		176.36	0.0011		176.15	0.0022	176.09	0.00213		177.54	0.01268	177.24	0.0095		176.29	0.000655393	176.3	0.00257		176.09	0.000338104	176.36	0.00151
176.45	0.00176		176.31	0.000772038		176.1	0.00177	176.04	0.000330684		177.49	0.00966	177.19	0.00873		176.24	0.00159	176.25	0.0011		176.04	0.00215	176.31	0.0019
176.4	0.00159		176.26	0.00203		176.05	0.00324	175.99	0.00090939		177.44	0.00332	177.14	0.00744		176.19	0.00119	176.2	0.00279		175.99	0.00251	176.26	0.00127
176.35	0.00101		176.21	0.00175		176	0.00146	175.94	0.00126		177.39	0.00604	177.09	0.00539		176.14	0.00166	176.15	0.00081575		175.94	0.00235	176.21	0.00129
176.3	0.00094995		176.16	0.00116		175.95	0.00114	175.89	0.00193		177.34	0.00634	177.04	0.00898		176.09	0.00217	176.1	0.00161		175.89	0.00223	176.16	0.00195
176.25	0.00228		176.11	0.00105		175.9	0.000727754	175.84	0.00139		177.29	0.00936	176.99	0.01489		176.04	0.00277	176.05	0.000968716		175.84	0.00121	176.11	0.000983886
176.2	0.00242		176.06	0.00148		175.85	0.00227	175.79	0.000760584		177.24	0.00573	176.94	0.00616		175.99	0.00189	176	0.000866738		175.79	0.00155	176.06	0.00251
176.15	0.00166		176.01	0.0011		175.8	0.000727754	175.74	0.000529098		177.19	0.00815	176.89	0.000513342		175.94	0.00214	175.95	0.00212		175.74	0.00211	176.01	0.00102
176.1	0.00138		175.96	0.000816582		175.75	0.000918352	175.69	0.00212		177.14	0.00634	176.84	0.00565		175.89	0.00189	175.9	0.00112		175.69	0.00111	175.96	0.00298
176.05	0.000765632		175.91	0.00187		175.7	0	175.64	0.00217		177.09	0.00543	176.79	0.00796		175.84	0.00118	175.85	0.00107		175.64	0.00179	175.91	0.00105
176	0.0021		175.86	0.000875959		175.65	0.00125	175.59	0.00193		177.04	0.00936	176.74	0.0136		175.79	0.00133	175.8	0.000696794		175.59	0	175.86	0.00225
175.95	0.00104		175.81	0.000846278		175.6	0.0022	175.54	0.00289		176.99	0.00604	176.69	0.00642		175.74	0.00197	175.75	0.000883735		175.54	0.00191	175.81	0.00173
175.9	0.00113		175.76	0.000920503		175.55	0.0018	175.49	9.91981e-05		176.94	0.00423	176.64	0		175.69	0.000932125	175.7	0.00214		175.49	0.00241	175.76	0.000809327
175.85	0.000609672		175.71	0.00153		175.5	0.00156	175.44	0.00218		176.89	0.00936	176.59	0.00847		175.64	0.0022	175.65	0.000254926		175.44	0.00165	175.71	0.00171
175.8	0.000836514		175.66	0.00224		175.45	0.00125	175.39	0.000396828		176.84	0.00634	176.54	0.01694		175.59	0.00175	175.6	0.000968716		175.39	0.00201	175.66	0.00138
175.75	0.00136		175.61	0.00156		175.4	0.000537156	175.34	0.00172		176.79	0.00181	176.49	0.01232		175.54	0.00149	175.55	0.000526849		175.34	0.000278453	175.61	0.00268
175.7	0.000652196		175.56	0		175.35	0.00225	175.29	0.00213		176.74	0.00121	176.44	0.00821		175.49	0.00125	175.5	0		175.29	0.00308	175.56	0.000698251
175.65	0.00163		175.51	0.000504788		175.3	0.00165	175.24	0.00101		176.69	0.01358	176.39	0.00898		175.44	0.00178	175.45	0.00131		175.24	0.00225	175.51	0.000983886
175.6	0		175.46	0.000341475		175.25	0.00204	175.19	0		176.64	0.00302	176.34	0.01463		175.39	0.00194	175.4	0.000883735		175.19	0.00294	175.46	0.00211
175.55	0.00094995		175.41	0.00128		175.2	0.00104	175.14	0.00129		176.59	0.00241	176.29	0.0059		175.34	0.00166	175.35	0.00122		175.14	0.000696121	175.41	0.00187
175.5	0.00189		175.36	0.000133617		175.15	0.00132	175.09	0.00179		176.54	0.00332	176.24	0.01104		175.29	0	175.3	0.00178		175.09	0.00316	175.36	0.00336
175.45	0.000765632		175.31	0.0018		175.1	0.0014	175.04	0.00177		176.49	0.00724	176.19	0.00642		175.24	0.00242	175.25	5.09889e-05		175.04	0.00282	175.31	0.00214
175.4	4.25385e-05		175.26	0.000593876		175.05	0.00272	174.99	0.00047949		176.44	0.00121	176.14	0.01335		175.19	0.00249	175.2	0.00081575		174.99	9.94336e-05	175.26	0
175.35	0.00101		175.21	0.000816582		175	0.000658457	174.94	0.00271		176.39	0.00664	176.09	0.00462		175.14	0.000888428	175.15	0.00095172		174.94	0.00161	175.21	0.000745845
175.3	0.00172		175.16	0.000890807		174.95	0.000641128	174.89	0.000727512		176.34	0.00604	176.04	0.01206		175.09	0.00216	175.1	0.00223		174.89	0.00147	175.16	0.00182
175.25	0.00228		175.11	0.00105		174.9	8.6644e-05	174.84	0.0026		176.29	0.00151	175.99	0.0136		175.04	0.00163	175.05	0.00109		174.84	0.00165	175.11	0.000539546

## Sheet: Figure 5a
In2O3,FSP			5In2O3-ZrO2,FSP			0.75Pd-ZrO2,FSP			0.75Pd-In2O3,FSP			075Pd-5In2O3-ZrO2,FSP
T / K	H2 uptake / arb. units		T / K	H2 uptake / arb. units		T / K	H2 uptake / arb. units		T / K	H2 uptake / arb. units		T / K	H2 uptake / arb. units
313.045	0		313.045	0		313.045	0		313.045	0		313.045	0
313.048	0		313.048	9.53674e-06		313.048	3.8147e-05		313.048	-1.19209e-05		313.048	-9.53674e-05
313.09	0.000116825		313.09	-4.76837e-05		313.09	8.34465e-05		313.09	-1.90735e-05		313.09	-6.67572e-05
313.215	8.58307e-05		313.215	-2.86102e-05		313.215	0.000112057		313.215	1.66893e-05		313.215	-9.77516e-05
313.384	6.91414e-05		313.384	0		313.384	0.000143051		313.384	4.52995e-05		313.384	-5.96046e-05
313.651	8.82149e-05		313.651	0		313.651	0.000150204		313.651	5.72205e-05		313.651	-6.91414e-05
314.012	0.000114441		314.012	3.09944e-05		314.012	0.000162125		314.012	0.000190735		314.012	-3.8147e-05
314.437	0.000104904		314.437	0		314.437	0.000152588		314.437	0.000264645		314.437	-6.91414e-05
314.963	0		314.963	4.76837e-05		314.963	0.000247955		314.963	0.000314713		314.963	-2.38419e-06
315.553	8.58307e-05		315.553	-1.90735e-05		315.553	0.000274181		315.553	0.000476837		315.553	-2.14577e-05
316.193	1.19209e-05		316.193	5.96046e-05		316.193	0.000391006		316.193	0.000581741		316.193	4.52995e-05
316.863	8.82149e-05		316.863	3.09944e-05		316.863	0.000388622		316.863	0.000686646		316.863	7.39098e-05
317.603	3.09944e-05		317.603	0		317.603	0.000514984		317.603	0.000925064		317.603	0.000236034
318.396	8.58307e-05		318.396	5.96046e-05		318.396	0.000619888		318.396	0.00113		318.396	0.000255108
319.176	6.67572e-05		319.176	7.86781e-05		319.176	0.000705719		319.176	0.00125		319.176	0.000293255
320.005	0.000116825		320.005	4.05312e-05		320.005	0.000858307		320.005	0.00145		320.005	0.000419617
320.861	8.58307e-05		320.861	-1.66893e-05		320.861	0.0009799		320.861	0.00178		320.861	0.000534058
321.729	0.000104904		321.729	9.53674e-05		321.729	0.0011		321.729	0.00193		321.729	0.000646114
322.614	4.05312e-05		322.614	4.05312e-05		322.614	0.00128		322.614	0.00214		322.614	0.000753403
323.495	9.53674e-05		323.495	-1.66893e-05		323.495	0.00142		323.495	0.00237		323.495	0.000827312
324.37	0.000107288		324.37	5.96046e-05		324.37	0.0016		324.37	0.00272		324.37	0.000998974
325.257	0.000123978		325.257	7.86781e-05		325.257	0.00175		325.257	0.00292		325.257	0.00112
326.153	0.000152588		326.153	0.000104904		326.153	0.00196		326.153	0.00317		326.153	0.00125
327.024	0.000154972		327.024	0.000174046		327.024	0.0021		327.024	0.00339		327.024	0.00139
327.921	0.000183582		327.921	0.000174046		327.921	0.00225		327.921	0.00358		327.921	0.00149
328.82	0.000171661		328.82	0.000152588		328.82	0.00248		328.82	0.00383		328.82	0.00167
329.69	0.000171661		329.69	0.000171661		329.69	0.00266		329.69	0.00404		329.69	0.00167
330.559	0.000219345		330.559	0.000183582		330.559	0.00285		330.559	0.00426		330.559	0.00186
331.426	0.000183582		331.426	0.000202656		331.426	0.00307		331.426	0.00445		331.426	0.00199
332.288	0.000183582		332.288	0.000231266		332.288	0.0033		332.288	0.00469		332.288	0.00218
333.158	0.000202656		333.158	0.000247955		333.158	0.00348		333.158	0.00488		333.158	0.00241
334.009	0.000247955		334.009	0.000259876		334.009	0.00366		334.009	0.0052		334.009	0.00264
334.855	0.000190735		334.855	0.000276566		334.855	0.00393		334.855	0.00546		334.855	0.00263
335.696	0.000269413		335.696	0.000317097		335.696	0.00408		335.696	0.00588		335.696	0.00267
336.514	0.000247955		336.514	0.000345707		336.514	0.00437		336.514	0.00623		336.514	0.00264
337.345	0.000298023		337.345	0.000371933		337.345	0.00454		337.345	0.00647		337.345	0.00262
338.178	0.000247955		338.178	0.00041008		338.178	0.00473		338.178	0.00681		338.178	0.00261
339	0.000247955		339	0.000412464		339	0.00484		339	0.00713		339	0.00258
339.826	0.00030756		339.826	0.000371933		339.826	0.00499		339.826	0.00748		339.826	0.00253
340.643	0.000257492		340.643	0.000457764		340.643	0.00506		340.643	0.00793		340.643	0.00255
341.456	0.000276566		341.456	0.000514984		341.456	0.00519		341.456	0.00834		341.456	0.00255
342.261	0.000295639		342.261	0.000524521		342.261	0.00523		342.261	0.00877		342.261	0.00256
343.074	0.000314713		343.074	0.000524521		343.074	0.0052		343.074	0.0092		343.074	0.00261
343.887	0.000298023		343.887	0.000581741		343.887	0.00532		343.887	0.00962		343.887	0.0027
344.69	0.000324249		344.69	0.000591278		344.69	0.0053		344.69	0.01012		344.69	0.00274
345.484	0.000362396		345.484	0.000581741		345.484	0.00529		345.484	0.01063		345.484	0.00279
346.289	0.000371933		346.289	0.000629425		346.289	0.00528		346.289	0.01118		346.289	0.00292
347.1	0.000393391		347.1	0.000648499		347.1	0.00518		347.1	0.01169		347.1	0.00297
347.907	0.000355244		347.907	0.000708103		347.907	0.00501		347.907	0.01238		347.907	0.0031
348.711	0.000400543		348.711	0.000736713		348.711	0.00484		348.711	0.01324		348.711	0.00324
349.504	0.000383854		349.504	0.000734329		349.504	0.00471		349.504	0.01543		349.504	0.00341
350.293	0.000383854		350.293	0.000832081		350.293	0.00453		350.293	0.02615		350.293	0.00354
351.092	0.000460148		351.092	0.000851154		351.092	0.00435		351.092	0.05396		351.092	0.00369
351.901	0.000431538		351.901	0.000917912		351.901	0.00419		351.901	0.07366		351.901	0.00388
352.705	0.000486374		352.705	0.000908375		352.705	0.00403		352.705	0.07356		352.705	0.00408
353.516	0.000505447		353.516	0.000975132		353.516	0.00379		353.516	0.06553		353.516	0.00429
354.321	0.000498295		354.321	0.000991821		354.321	0.00364		354.321	0.05754		354.321	0.00448
355.131	0.000536442		355.131	0.00103		355.131	0.00344		355.131	0.05139		355.131	0.00471
355.94	0.000479221		355.94	0.00108		355.94	0.0033		355.94	0.04766		355.94	0.00495
356.762	0.000460148		356.762	0.00109		356.762	0.00312		356.762	0.04246		356.762	0.00518
357.568	0.000526905		357.568	0.00117		357.568	0.00292		357.568	0.03658		357.568	0.00546
358.398	0.000524521		358.398	0.0012		358.398	0.0027		358.398	0.03178		358.398	0.00575
359.207	0.000507832		359.207	0.00119		359.207	0.00257		359.207	0.02703		359.207	0.00601
360.037	0.000572205		360.037	0.00131		360.037	0.00235		360.037	0.02199		360.037	0.00623
360.849	0.000574589		360.849	0.00136		360.849	0.00219		360.849	0.01778		360.849	0.00652
361.681	0.000600815		361.681	0.00132		361.681	0.00199		361.681	0.01502		361.681	0.0068
362.504	0.000584126		362.504	0.00144		362.504	0.00184		362.504	0.01325		362.504	0.00707
363.33	0.000619888		363.33	0.00149		363.33	0.00167		363.33	0.01215		363.33	0.00734
364.164	0.000641346		364.164	0.00155		364.164	0.00148		364.164	0.01153		364.164	0.00765
364.977	0.000619888		364.977	0.00159		364.977	0.00131		364.977	0.01105		364.977	0.0079
365.818	0.000658035		365.818	0.00164		365.818	0.00122		365.818	0.01085		365.818	0.00815
366.64	0.000679493		366.64	0.00174		366.64	0.00106		366.64	0.01073		366.64	0.00846
367.491	0.000727177		367.491	0.00179		367.491	0.000913143		367.491	0.01072		367.491	0.00864
368.307	0.000677109		368.307	0.00187		368.307	0.000762939		368.307	0.01063		368.307	0.00883
369.131	0.000784397		369.131	0.00193		369.131	0.000617504		369.131	0.01069		369.131	0.00909
369.959	0.000736713		369.959	0.00199		369.959	0.000522137		369.959	0.01075		369.959	0.00926
370.784	0.000753403		370.784	0.00206		370.784	0.000426769		370.784	0.01079		370.784	0.00941
371.604	0.000801086		371.604	0.00208		371.604	0.000333786		371.604	0.0109		371.604	0.00963
372.423	0.000793934		372.423	0.00213		372.423	0.000274181		372.423	0.01102		372.423	0.00975
373.252	0.000870228		373.252	0.00217		373.252	0.000178814		373.252	0.01108		373.252	0.00973
374.092	0.000860691		374.092	0.00221		374.092	9.29832e-05		374.092	0.01121		374.092	0.0099
374.922	0.000829697		374.922	0.00232		374.922	1.90735e-05		374.922	0.01129		374.922	0.01002
375.752	0.000832081		375.752	0.00239		375.752	-7.86781e-05		375.752	0.01142		375.752	0.01008
376.569	0.000879765		376.569	0.00242		376.569	-6.67572e-05		376.569	0.01158		376.569	0.01007
377.402	0.00087738		377.402	0.00253		377.402	-0.000143051		377.402	0.01161		377.402	0.01012
378.241	0.00082016		378.241	0.00255		378.241	-0.000164509		378.241	0.01178		378.241	0.01014
379.052	0.000822544		379.052	0.0026		379.052	-0.000212193		379.052	0.0119		379.052	0.01019
379.887	0.000793934		379.887	0.00267		379.887	-0.000247955		379.887	0.01199		379.887	0.01016
380.709	0.000782013		380.709	0.00264		380.709	-0.000228882		380.709	0.01202		380.709	0.0101
381.527	0.00074625		381.527	0.00271		381.527	-0.000286102		381.527	0.01214		381.527	0.01002
382.336	0.000708103		382.336	0.00277		382.336	-0.00033617		382.336	0.01216		382.336	0.01003
383.147	0.00068903		383.147	0.00279		383.147	-0.00036478		383.147	0.01227		383.147	0.00995
383.976	0.000622272		383.976	0.0027		383.976	-0.000393391		383.976	0.01238		383.976	0.00989
384.798	0.000629425		384.798	0.00274		384.798	-0.000422001		384.798	0.01242		384.798	0.00983
385.615	0.000553131		385.615	0.00277		385.615	-0.000441074		385.615	0.01248		385.615	0.00972
386.438	0.000581741		386.438	0.00277		386.438	-0.000553131		386.438	0.01252		386.438	0.00963
387.256	0.000495911		387.256	0.00275		387.256	-0.000507832		387.256	0.01251		387.256	0.00955
388.08	0.000479221		388.08	0.00278		388.08	-0.000514984		388.08	0.01259		388.08	0.0094
[truncated: 851 more rows]

## Sheet: Figure 5b
Pd foil			PdO reference			0.75Pd-ZrO2,FSP			0.75Pd-In2O3,FSP			075Pd-5In2O3-ZrO2,FSP
[truncated: 1,688 more rows]

[truncated: 8 more sheets: Figure 5c, Figure 6a, Figure 6b, Figure 7a, Figure 7b, Figure 8a, Figure 8b, Figure 8d]
